# Supplementary material for: A longitudinal evaluation of oxidative stress - mitochondrial dysfunction - ferroptosis genes in anthracycline-induced cardiotoxicity
Source: BMC Cardiovasc Disord. 2024 Jul 10;24:350. doi: 10.1186/s12872-024-03967-z (PMC11234563; doi:10.1186/s12872-024-03967-z)
Supplement: Supplementary file 2 — Supplementary Material 2 [file 12872_2024_3967_MOESM2_ESM.csv]

Table S1��Biological functions and pathways enriched by Gene Ontology (GO) enrichment analysis
ONTOLOGY	ID	Description	GeneRatio	BgRatio	pvalue	p.adjust	qvalue	geneID	Count
BP	GO:0006979	response to oxidative stress	107/903	433/18800	7.15E-47	4.09E-43	2.08E-43	952/221/4257/2534/3082/7444/578/5743/9817/4779/5742/4670/5594/3162/3091/5693/328/2937/8428/4363/4233/51142/6505/1277/6649/1410/135112/9555/5159/7337/4358/6772/7173/2034/4780/1718/2882/7128/79109/2185/10549/6780/140823/25824/3741/7837/83667/2643/5562/5111/406/1965/5156/301/948/79899/3569/7295/1861/7099/1545/5371/7157/6647/351/388/1956/4841/6188/23657/4323/2539/114757/5563/824/2071/80149/493869/262…	107
BP	GO:0062197	cellular response to chemical stress	84/903	332/18800	1.16E-37	3.33E-34	1.69E-34	221/4257/2534/3082/355/7444/4638/5743/7520/9817/4779/231/5594/3162/3091/328/8428/4363/857/4233/51142/6505/10367/6649/135112/4358/2034/4780/2882/54206/6513/7128/79109/6780/140823/25824/83667/2643/5562/5111/406/1965/5156/301/948/79899/3569/7295/7099/4609/1545/5371/7157/6647/388/1956/4841/6188/23657/2539/5563/80149/493869/26287/624/4255/596/9451/9943/5970/9973/8877/2081/8575/5179/8644/5478/6714/1053…	84
BP	GO:0034599	cellular response to oxidative stress	69/903	284/18800	6.93E-30	1.32E-26	6.70E-27	221/4257/2534/3082/7444/9817/4779/5594/3162/3091/328/8428/4363/4233/51142/6505/6649/135112/4358/2034/4780/2882/7128/79109/6780/140823/25824/83667/2643/5562/5111/406/1965/5156/301/948/79899/3569/7295/7099/1545/5371/7157/6647/388/1956/4841/6188/23657/2539/5563/80149/493869/26287/4255/596/5970/9973/8877/2081/8575/5179/8644/5478/6714/10399/7124/358/140809	69
BP	GO:2001233	regulation of apoptotic signaling pathway	77/903	370/18800	1.92E-28	2.75E-25	1.39E-25	8837/23028/5329/672/637/3479/3082/355/960/4804/8626/5743/5788/2017/10961/3383/8829/7494/3162/3091/6789/5716/27113/5518/857/835/5414/1075/4780/51060/7128/8743/6615/652/3553/7186/10197/5894/1984/7178/4609/10413/3685/7009/5371/7157/6647/4841/6188/10525/255027/90993/5196/27069/2923/1524/624/2668/367/293/51499/596/9451/5970/627/8575/5062/10134/56624/5478/5770/6714/10399/4722/51024/1654/7124	77
BP	GO:0009612	response to mechanical stimulus	54/903	201/18800	6.63E-26	7.59E-23	3.85E-23	2534/477/355/578/841/7132/5743/6548/285/4214/26090/958/8797/5764/835/1277/4790/6772/6513/8795/2185/3759/6662/3553/3741/22927/4131/5894/1116/7099/834/3480/58/2934/654/7508/4323/3815/7048/3673/7098/5028/1000/5734/4615/5970/3728/4878/859/23621/6714/7124/358/10628	54
BP	GO:0000302	response to reactive oxygen species	53/903	203/18800	8.49E-25	7.16E-22	3.63E-22	2534/3082/578/5594/3162/3091/328/8428/4233/1277/6649/1410/5159/7337/4358/6772/4780/7128/2185/140823/25824/3741/83667/2643/5562/5111/5156/301/948/3569/7295/1545/6647/388/1956/6188/824/1398/596/5970/9973/8877/2081/3040/347/8644/6714/10399/3039/358/3043/84334/10628	53
BP	GO:0042060	wound healing	78/903	429/18800	8.75E-25	7.16E-22	3.63E-22	8837/7035/6915/5329/3479/960/4638/2778/1832/7494/3162/3091/10544/958/7076/5327/857/59/1277/7450/1839/4015/2246/5159/7474/2335/4780/5321/2152/7128/5328/1289/5894/5468/3572/5156/301/948/3569/1861/7099/10413/953/2247/4089/3491/1609/8573/710/5058/23657/389/8324/2776/3084/3678/11009/7048/5196/308/3673/2150/1398/5028/6288/947/3265/196527/7056/2149/859/2157/5592/5478/6714/5265/7124/3043	78
BP	GO:0071496	cellular response to external stimulus	65/903	309/18800	2.01E-24	1.44E-21	7.31E-22	3920/477/355/578/3309/5610/841/7132/490/5743/5788/6548/4214/5594/7494/3162/958/8428/8797/835/1277/4790/6506/7421/1981/3676/4780/6513/29103/8795/3759/6662/3553/968/83667/22927/5562/1965/3178/7099/834/23710/3480/81631/7157/1030/654/7071/3745/5563/3428/213/80149/3673/7098/5734/596/9451/4615/4023/5179/8644/10533/659/358	65
BP	GO:0097193	intrinsic apoptotic signaling pathway	62/903	295/18800	2.54E-23	1.62E-20	8.21E-21	23028/5329/672/637/960/7133/578/28996/7132/8626/5743/23645/10961/7494/3162/3091/8428/27113/857/835/5414/1655/4780/51060/8795/6615/7186/1984/7178/4609/1545/7009/597/5371/7157/6647/4841/6188/10525/90993/3428/624/3094/51499/596/9451/3265/3090/2081/8575/10134/5478/5770/837/6714/54870/10399/4722/51024/1654/7124/84334	62
BP	GO:0045766	positive regulation of angiogenesis	48/903	183/18800	1.15E-22	6.00E-20	3.04E-20	126393/6915/672/3082/28996/7075/285/8829/7494/3162/3091/958/2321/7082/2246/7474/4780/2152/7010/2185/5740/3553/718/1116/2113/9314/1545/2247/388/133/7424/23576/6271/3678/3716/7048/80149/7098/2277/1524/719/6356/3728/947/8877/1003/6667/358	48
BP	GO:1904018	positive regulation of vasculature development	48/903	183/18800	1.15E-22	6.00E-20	3.04E-20	126393/6915/672/3082/28996/7075/285/8829/7494/3162/3091/958/2321/7082/2246/7474/4780/2152/7010/2185/5740/3553/718/1116/2113/9314/1545/2247/388/133/7424/23576/6271/3678/3716/7048/80149/7098/2277/1524/719/6356/3728/947/8877/1003/6667/358	48
BP	GO:0048545	response to steroid hormone	63/903	330/18800	2.38E-21	1.14E-18	5.76E-19	8837/7035/952/2288/23028/672/477/10062/4129/490/8626/5743/5241/5327/478/857/1655/1277/4015/2908/7337/54206/6446/6696/652/9572/5447/7533/1036/5901/5176/5111/406/3158/9575/301/3569/3557/10413/1545/3480/58/133/5058/1977/4306/654/3192/6781/249/7048/367/596/2/5021/8644/6714/4155/1616/7124/358/10628/8031	63
BP	GO:0071214	cellular response to abiotic stimulus	62/903	323/18800	3.73E-21	1.52E-18	7.73E-19	23028/672/477/355/578/3309/841/4638/7132/5743/10714/7520/231/6548/4214/958/7076/1936/8797/835/10367/1277/4790/1410/54206/6513/8795/3759/6662/3553/22927/5111/1965/9575/7099/4609/10413/834/3480/7157/388/2697/2911/654/7508/3428/3673/7098/1642/624/4255/51499/5734/4615/9943/3265/2072/2547/4311/4312/1654/358	62
BP	GO:0104004	cellular response to environmental stimulus	62/903	323/18800	3.73E-21	1.52E-18	7.73E-19	23028/672/477/355/578/3309/841/4638/7132/5743/10714/7520/231/6548/4214/958/7076/1936/8797/835/10367/1277/4790/1410/54206/6513/8795/3759/6662/3553/22927/5111/1965/9575/7099/4609/10413/834/3480/7157/388/2697/2911/654/7508/3428/3673/7098/1642/624/4255/51499/5734/4615/9943/3265/2072/2547/4311/4312/1654/358	62
BP	GO:0070482	response to oxygen levels	62/903	324/18800	4.41E-21	1.65E-18	8.37E-19	8837/952/4843/355/28996/5743/57103/6548/54890/285/3162/3091/10273/5327/857/51142/6505/1277/6649/1410/5159/2034/4780/6513/2185/5328/5740/3741/81/5468/5562/29988/4609/7009/5371/7157/4089/133/10525/7424/23576/3778/4323/6781/114757/824/2071/7048/3673/2277/596/947/5021/5179/859/100/6714/10533/1803/7124/358/378938	62
BP	GO:0050900	leukocyte migration	68/903	384/18800	4.61E-21	1.65E-18	8.37E-19	3683/2534/4254/9948/2920/3383/5594/3162/5641/2321/5764/6347/6404/7060/64083/7474/3676/3554/1441/2185/3553/5880/301/1910/5879/3569/102/4283/351/4478/7424/90550/4323/3815/5196/2919/3673/2150/2277/5479/1398/64127/1524/5734/719/6356/682/4615/9943/6288/947/196527/23765/1436/23236/1435/347/3146/5478/3269/100/6714/1803/7124/5175/6352/6351/6348	68
BP	GO:0019221	cytokine-mediated signaling pathway	77/903	486/18800	1.15E-20	3.86E-18	1.96E-18	920/330/10062/355/960/7444/7133/2296/841/7132/2920/5788/3091/9252/8767/11140/857/6505/6347/3875/3977/7474/6772/3554/8809/3953/2152/7128/1441/2185/3553/7186/81/7837/5468/1984/3572/3569/3557/90865/10413/834/4283/7157/4089/284/3815/4599/51094/103/3716/5196/2919/2150/3429/1524/6356/4615/9943/5970/54625/8877/23765/1436/23236/1435/253943/3556/5770/837/6714/1460/7114/7124/6352/6351/6348	77
BP	GO:2000116	regulation of cysteine-type endopeptidase activity	51/903	229/18800	1.48E-20	4.70E-18	2.39E-18	8837/2534/5329/637/3082/330/355/960/578/841/4804/8626/5743/29843/5641/8767/27113/835/6505/1410/1718/2152/1509/8743/25824/5447/5894/5468/9314/4609/23787/834/5371/3491/2934/6188/3428/4255/51499/9451/5062/2149/2903/10134/3146/6714/10399/51024/1654/7124/358	51
BP	GO:0097191	extrinsic apoptotic signaling pathway	50/903	221/18800	1.71E-20	5.15E-18	2.61E-18	8837/672/637/3479/3082/355/7133/578/4254/841/7132/5788/2017/3383/8829/3162/6789/8797/5518/2931/857/835/3875/7128/8795/8743/652/3553/7186/10197/5894/4803/91/10413/3685/597/5371/5196/7098/3429/2923/2668/367/596/5970/5062/6714/1616/1654/7124	50
BP	GO:0042542	response to hydrogen peroxide	38/903	128/18800	2.95E-20	8.43E-18	4.27E-18	2534/3082/578/3162/328/8428/4233/1277/1410/5159/7337/6772/4780/7128/2185/3741/5562/5111/301/3569/7295/1545/6647/388/6188/824/1398/596/5970/8877/2081/3040/6714/10399/3039/358/3043/10628	38
BP	GO:0036293	response to decreased oxygen levels	58/903	299/18800	4.31E-20	1.14E-17	5.78E-18	8837/952/4843/28996/5743/57103/6548/54890/285/3162/3091/10273/5327/857/51142/6505/6649/1410/2034/4780/6513/2185/5328/5740/3741/81/5468/5562/29988/4609/7009/5371/7157/4089/133/10525/7424/23576/3778/4323/6781/114757/824/2071/7048/3673/2277/596/947/5021/5179/859/100/6714/1803/7124/358/378938	58
BP	GO:0032103	positive regulation of response to external stimulus	72/903	442/18800	4.38E-20	1.14E-17	5.78E-18	2534/7132/5743/7520/3320/8829/5594/3956/5641/8428/4363/8767/5764/4233/1075/7060/5159/7474/2152/2185/57169/3553/718/5880/3949/3620/3572/9575/2113/5879/3569/7099/90865/834/102/2247/3480/1012/351/4841/5058/27250/7424/654/90550/3428/3673/2150/7098/2277/64127/1524/5734/719/9943/4023/196527/23765/7056/5062/1436/1435/3916/3146/2547/6714/659/7114/7124/6352/6351/6348	72
BP	GO:1901342	regulation of vasculature development	63/903	351/18800	6.68E-20	1.66E-17	8.43E-18	126393/6915/1634/672/3082/2296/28996/7075/285/8829/7494/3162/3091/958/2321/7082/7060/2246/7474/6772/4780/2152/7128/7010/2185/5740/3553/718/5468/5176/1116/2113/3569/9314/102/1545/2247/7453/5371/388/133/7424/5140/23576/90993/6271/3678/3716/7048/5196/80149/7098/2277/1524/719/6356/3728/947/8877/1003/6667/7124/358	63
BP	GO:2001234	negative regulation of apoptotic signaling pathway	50/903	230/18800	1.07E-19	2.56E-17	1.30E-17	8837/23028/5329/672/637/3479/3082/960/5743/2017/3383/8829/7494/3162/3091/5716/4780/51060/7128/6615/652/3553/10197/5894/7178/10413/3685/7009/4841/10525/255027/90993/5196/27069/1524/624/2668/367/293/51499/596/5970/627/56624/5478/5770/6714/4722/1654/7124	50
BP	GO:0001666	response to hypoxia	56/903	286/18800	1.22E-19	2.74E-17	1.39E-17	8837/952/4843/28996/5743/57103/6548/54890/285/3162/3091/10273/5327/857/51142/6649/1410/2034/4780/6513/2185/5328/5740/3741/81/5468/5562/29988/4609/7009/5371/7157/4089/133/10525/7424/23576/3778/4323/6781/114757/824/2071/7048/3673/2277/596/947/5179/859/100/6714/1803/7124/358/378938	56
BP	GO:0045765	regulation of angiogenesis	62/903	345/18800	1.24E-19	2.74E-17	1.39E-17	126393/6915/1634/672/3082/2296/28996/7075/285/8829/7494/3162/3091/958/2321/7082/7060/2246/7474/6772/4780/2152/7128/7010/2185/5740/3553/718/5468/5176/1116/2113/3569/9314/1545/2247/7453/5371/388/133/7424/5140/23576/90993/6271/3678/3716/7048/5196/80149/7098/2277/1524/719/6356/3728/947/8877/1003/6667/7124/358	62
BP	GO:0052547	regulation of peptidase activity	72/903	456/18800	2.67E-19	5.66E-17	2.87E-17	8837/7035/2534/5329/637/3082/330/355/960/578/7077/841/4804/8626/5743/29843/334/5641/7076/8767/27113/857/835/6505/1410/2597/10213/2335/1718/2152/1509/8743/6590/718/25824/5447/10197/5894/5468/5176/4803/9314/4609/23787/834/5371/5045/351/3491/2934/710/6188/5274/3428/1508/4255/51499/9451/2/5062/2149/2903/10134/3146/6714/5265/4155/10399/51024/1654/7124/358	72
BP	GO:0071260	cellular response to mechanical stimulus	28/903	70/18800	3.27E-19	6.69E-17	3.39E-17	477/355/578/841/7132/5743/6548/4214/958/8797/835/1277/4790/6513/8795/3759/6662/3553/22927/7099/834/3480/654/3673/7098/5734/4615/358	28
BP	GO:0052548	regulation of endopeptidase activity	69/903	426/18800	3.76E-19	7.42E-17	3.76E-17	8837/7035/2534/5329/637/3082/330/355/960/578/7077/841/4804/8626/5743/29843/334/5641/7076/8767/27113/835/6505/1410/2597/10213/1718/2152/1509/8743/6590/718/25824/5447/10197/5894/5468/5176/4803/9314/4609/23787/834/5371/5045/351/3491/2934/710/6188/5274/3428/4255/51499/9451/2/5062/2149/2903/10134/3146/6714/5265/4155/10399/51024/1654/7124/358	69
BP	GO:0032496	response to lipopolysaccharide	60/903	333/18800	4.31E-19	8.23E-17	4.17E-17	5976/6915/4843/10062/7133/841/4129/5743/2920/338/5594/7494/8767/6347/4790/7474/7128/29126/6590/3553/9572/968/3620/2643/3158/129607/948/1910/3569/7099/834/4283/133/27250/654/5739/249/11009/824/5196/2919/80149/19/64127/1524/929/5734/4615/5970/10594/7056/2149/5179/3146/1604/6714/128/7124/6352/6348	60
BP	GO:0016032	viral process	68/903	418/18800	5.41E-19	1.00E-16	5.07E-17	7812/920/5610/26986/3383/6732/8829/3956/2931/857/8661/6347/1656/6404/6772/3416/7706/6590/57169/6780/9972/821/3949/59272/6737/10346/5901/1514/6041/6741/3685/5045/7157/5868/1956/2040/2934/23367/4599/103/3678/3428/80149/3673/1508/5702/3429/5479/1642/596/682/84875/4261/1104/1436/6667/3916/3123/5478/1604/5094/10533/1654/7124/7726/6352/6351/6348	68
BP	GO:0043281	regulation of cysteine-type endopeptidase activity involved in apoptotic process	46/903	204/18800	6.84E-19	1.22E-16	6.20E-17	8837/5329/637/3082/330/355/960/578/841/4804/8626/5743/29843/27113/835/6505/1410/1718/2152/1509/8743/25824/5447/5894/5468/9314/4609/23787/834/5371/3491/2934/6188/4255/51499/9451/5062/2149/10134/3146/6714/10399/51024/1654/7124/358	46
BP	GO:0001819	positive regulation of cytokine production	73/903	475/18800	7.12E-19	1.23E-16	6.26E-17	4843/920/672/3082/2324/5610/841/5743/3320/5788/7494/3162/3091/958/8767/2597/7474/6772/3554/8809/2152/29126/3553/718/7186/3620/1116/3572/301/948/3569/7099/90865/834/1545/5045/6647/351/10146/6188/3815/3428/5196/2150/7098/9188/567/64127/929/5734/719/9451/4615/5970/6288/947/3265/4023/8877/23765/2149/1436/23236/5600/6284/3146/3556/1604/6714/4155/1654/7124/6348	73
BP	GO:0072593	reactive oxygen species metabolic process	49/903	231/18800	7.50E-19	1.26E-16	6.40E-17	8837/4843/2534/672/4129/57103/50507/3091/6505/6649/1410/5159/4358/7173/4780/2185/10549/140823/25824/5880/59272/7837/83667/2643/948/5879/7099/1545/7157/6647/3491/255027/873/2539/7048/80149/2150/3684/596/9973/1645/3040/8644/3039/2878/4722/7124/3043/84334	49
BP	GO:0009991	response to extracellular stimulus	73/903	479/18800	1.15E-18	1.88E-16	9.55E-17	56603/3920/6915/355/3309/5610/490/5743/5788/5594/7494/3162/8428/1277/6506/7421/1981/3676/6772/4780/6513/6696/29103/7706/5447/8854/968/3949/9518/83667/4131/5468/5562/1965/3158/3178/1545/23710/3480/81631/7157/6647/58/83939/1030/6935/133/7071/23367/3745/6781/2539/5563/249/7048/3428/213/80149/3673/4982/64127/4255/596/9451/4023/2/5179/6900/8644/6714/10533/659/7124	73
BP	GO:0043410	positive regulation of MAPK cascade	74/903	491/18800	1.26E-18	2.00E-16	1.01E-16	8837/920/3479/3082/960/2324/4254/5610/28996/5788/50507/10961/3383/8829/958/2321/8767/59/6347/2246/5159/7474/7010/2185/652/3553/7186/3976/9518/5894/1116/5156/948/3569/7099/408/2247/3480/6647/351/1956/4915/5058/6188/2911/284/8324/3084/3815/6464/80149/2150/7098/64127/367/5028/1000/6356/4615/3265/8877/2081/2149/1436/23236/3146/3123/5478/5770/6714/7124/6352/6351/6348	74
BP	GO:0003012	muscle system process	70/903	449/18800	1.75E-18	2.70E-16	1.37E-16	8837/952/6915/3479/477/7133/4653/10911/10203/4638/7132/4205/490/5743/2017/6548/1832/3162/6640/2931/857/59/10539/1410/7341/54206/5997/845/9499/3759/3553/3741/59272/5468/4629/3572/1910/4089/6647/7170/58/2934/2697/3778/3815/6781/2539/80149/3673/26287/7171/624/2668/5028/3752/2628/3728/4878/8877/6330/5062/5021/2149/859/5592/100/7169/801/3281/7124	70
BP	GO:0002237	response to molecule of bacterial origin	61/903	354/18800	2.12E-18	3.20E-16	1.62E-16	5976/6915/4843/10062/7133/841/4129/5743/2920/338/5594/7494/8767/6347/4790/7474/7128/29126/6590/3553/9572/968/3620/2643/3158/129607/948/1910/3569/7099/834/4283/133/27250/654/5739/249/11009/824/5196/2919/80149/19/567/64127/1524/929/5734/4615/5970/10594/7056/2149/5179/3146/1604/6714/128/7124/6352/6348	61
BP	GO:0009636	response to toxic substance	50/903	247/18800	2.67E-18	3.82E-16	1.94E-16	23028/4257/10928/578/4129/5743/5742/196/6649/5159/7173/4780/2882/10549/4502/25824/7837/83667/4131/2643/948/7295/1545/6647/9536/23657/6529/114757/213/493869/2879/4255/596/9973/6415/5179/3040/128/4155/7296/51714/1066/3039/2878/7124/3043/140809/6352/6351/6348	50
BP	GO:0070371	ERK1 and ERK2 cascade	59/903	335/18800	2.67E-18	3.82E-16	1.94E-16	8837/920/3479/960/2324/5788/50507/3383/8829/5594/8767/8661/59/6347/2246/5159/2335/54206/7010/2185/652/6662/3553/3976/59272/1116/5156/948/7099/4609/408/3685/2247/1848/4089/351/3491/1956/284/3084/6464/2150/7534/64127/5028/5734/6356/3265/5021/2149/1436/3146/3123/5770/6714/7124/6352/6351/6348	59
BP	GO:0001503	ossification	67/903	420/18800	2.86E-18	4.00E-16	2.03E-16	3479/25937/3082/4653/3371/2296/490/8626/5743/43/5744/3183/5594/3091/1021/5764/23560/1655/1277/4015/7474/6696/23314/2185/6615/860/652/6662/5468/3021/3572/3569/10413/2247/1213/4089/3491/1513/1956/7424/2697/654/3192/7071/4323/90993/6781/103/249/4921/3020/1278/9188/7171/5734/596/9451/196527/5179/1435/5600/5087/5167/659/51025/7124/6348	67
BP	GO:1901652	response to peptide	73/903	491/18800	4.72E-18	6.28E-16	3.19E-16	8837/2534/3479/4804/490/5743/27131/6548/3383/7494/5641/328/7076/4363/8767/5327/23516/478/2931/857/1277/4790/3676/6772/4780/54206/6513/7128/3416/3553/5447/1036/9518/83667/4131/5468/5562/5176/3158/301/948/1910/29988/7099/4609/1545/3480/7157/351/1393/133/57105/5140/2697/51094/6464/3716/2200/1398/64127/7532/682/5970/4023/5021/23236/6667/23621/5770/837/6714/5167/7124	73
BP	GO:0031667	response to nutrient levels	69/903	446/18800	4.72E-18	6.28E-16	3.19E-16	56603/3920/6915/355/3309/5610/490/5743/5594/7494/3162/8428/1277/7421/1981/6772/4780/6513/6696/29103/7706/5447/8854/968/3949/9518/83667/4131/5468/5562/1965/3158/3178/1545/23710/3480/81631/7157/6647/83939/1030/6935/133/7071/23367/3745/6781/2539/5563/249/7048/3428/213/80149/3673/4982/64127/4255/596/9451/4023/2/5179/6900/8644/6714/10533/659/7124	69
BP	GO:0070997	neuron death	60/903	353/18800	8.05E-18	1.05E-15	5.31E-16	2534/637/355/7133/3309/841/4804/28996/8626/57103/6548/8829/3162/5641/3091/1522/835/6505/6347/2597/135112/7474/1981/1718/2185/7186/5538/5176/10763/3845/1965/4803/3572/7099/7157/6647/351/4841/4915/10525/23657/284/3745/2539/824/1524/2668/3684/596/947/3265/627/2149/1435/23621/1616/10399/7124/6352/6348	60
BP	GO:0060326	cell chemotaxis	56/903	315/18800	1.28E-17	1.61E-15	8.15E-16	3082/2920/8829/5594/5641/2321/4363/5764/4233/6347/1839/4015/7060/2246/5159/7474/1441/2185/3553/5880/5156/301/1910/5879/3569/102/2247/4283/7424/90550/3815/5196/2919/2150/2277/5479/1398/64127/1524/719/6356/682/9943/6288/196527/23765/1436/1435/3146/5478/3269/1803/7114/6352/6351/6348	56
BP	GO:0071216	cellular response to biotic stimulus	50/903	256/18800	1.29E-17	1.61E-15	8.15E-16	5976/6915/4843/10062/7133/3309/57103/2920/5594/7494/8767/6347/4790/7474/7128/29126/3553/9572/968/3158/129607/948/1910/3569/7099/834/4283/7157/27250/654/11009/824/5196/2919/80149/19/64127/1524/929/9451/4615/5970/10594/3146/1604/6714/7124/10628/6352/6348	50
BP	GO:0045862	positive regulation of proteolysis	61/903	369/18800	1.70E-17	2.07E-15	1.05E-15	8837/2534/637/355/7133/578/841/4804/23291/29843/9817/5641/5716/10273/6923/8767/27113/2931/857/835/6505/1075/10213/2335/7341/4780/2152/1509/2185/8743/3553/10197/5468/4609/23787/834/5371/5045/351/3491/2934/6188/4323/27185/3428/80149/5702/9451/54998/2149/859/2903/6900/10134/3146/6714/4155/10399/51024/1654/7124	61
BP	GO:1901653	cellular response to peptide	60/903	361/18800	2.43E-17	2.89E-15	1.47E-15	8837/2534/3479/4804/490/27131/6548/3383/7494/5641/328/4363/8767/5327/23516/478/2931/857/4790/3676/6772/4780/54206/3416/3553/5447/9518/4131/5468/5562/3158/948/29988/7099/4609/1545/3480/7157/351/1393/57105/5140/2697/51094/6464/3716/2200/1398/64127/7532/5970/4023/23236/6667/23621/5770/837/6714/5167/7124	60
BP	GO:0050727	regulation of inflammatory response	63/903	394/18800	2.70E-17	3.15E-15	1.60E-15	2534/3479/3082/330/10062/7133/10203/7132/5743/5788/3956/26090/4363/4790/1075/7474/3554/7128/7010/5740/3553/718/9572/3949/59272/3620/5468/5176/3572/9575/2113/301/1910/3569/9314/7099/90865/834/5045/6647/351/9536/27250/3673/7098/64127/2879/5734/4615/5970/6288/4023/8877/23765/1003/3123/100/837/6714/7114/7124/6352/6348	63
BP	GO:0071222	cellular response to lipopolysaccharide	45/903	217/18800	5.12E-17	5.86E-15	2.97E-15	5976/6915/4843/10062/7133/2920/5594/7494/8767/6347/4790/7474/7128/29126/3553/9572/968/3158/129607/948/1910/3569/7099/834/4283/27250/654/11009/824/5196/2919/80149/19/64127/1524/929/4615/5970/10594/3146/1604/6714/7124/6352/6348	45
BP	GO:0097529	myeloid leukocyte migration	46/903	229/18800	8.44E-17	9.47E-15	4.80E-15	9948/2920/5594/5641/2321/6347/7060/3554/1441/2185/3553/5880/301/1910/5879/3569/4283/7424/90550/4323/3815/5196/2919/2277/5479/64127/1524/5734/719/6356/682/4615/6288/196527/23765/1436/23236/1435/3146/5478/3269/1803/5175/6352/6351/6348	46
BP	GO:0050673	epithelial cell proliferation	66/903	443/18800	1.81E-16	2.00E-14	1.01E-14	8837/3479/3082/2324/4804/7075/8626/5241/8829/5594/7494/3162/3091/2321/1021/5764/857/6347/7421/7060/2246/7474/3676/57142/6772/54206/2152/7128/7010/652/6662/9572/8854/5468/5176/10468/1910/3569/4609/10413/2247/1012/1956/8573/1030/7424/654/8324/4323/3815/2277/5654/567/64127/367/3037/6356/947/3265/2081/6667/3146/659/4893/7124/4830	66
BP	GO:0001667	ameboidal-type cell migration	69/903	480/18800	2.41E-16	2.60E-14	1.32E-14	6915/1634/2324/4254/5743/285/8829/3162/5641/3091/958/7076/5764/4233/59/5216/1839/2246/7474/3676/57142/2335/4780/7010/2185/652/6662/5468/5176/2113/301/79899/91/1910/5879/9314/1545/2247/5371/1012/388/7424/2697/284/9530/3815/6781/51094/114757/4921/7048/80149/3673/382/2668/1000/3037/3728/55920/1003/6667/253943/3146/6714/1803/659/1460/7114/7124	69
BP	GO:0002685	regulation of leukocyte migration	44/903	218/18800	3.31E-16	3.51E-14	1.78E-14	4254/3383/5594/3162/5641/5764/6347/7060/7474/3676/3554/2185/5880/301/5879/3569/102/351/4478/7424/90550/4323/3673/2150/2277/1398/64127/1524/5734/719/4615/9943/196527/1436/23236/1435/347/3146/100/1803/7124/6352/6351/6348	44
BP	GO:0034976	response to endoplasmic reticulum stress	48/903	257/18800	3.75E-16	3.90E-14	1.98E-14	23071/10062/578/3309/5610/6400/23645/10961/7494/10273/27113/857/55161/7060/1981/26003/4780/51060/22926/27230/8795/7706/821/7186/83667/1965/1861/7009/81542/5371/8720/7157/7873/10525/9601/90993/2923/596/9451/2081/64764/10134/5770/837/54870/10399/1388/1654	48
BP	GO:0071219	cellular response to molecule of bacterial origin	45/903	229/18800	4.38E-16	4.48E-14	2.27E-14	5976/6915/4843/10062/7133/2920/5594/7494/8767/6347/4790/7474/7128/29126/3553/9572/968/3158/129607/948/1910/3569/7099/834/4283/27250/654/11009/824/5196/2919/80149/19/64127/1524/929/4615/5970/10594/3146/1604/6714/7124/6352/6348	45
BP	GO:0070372	regulation of ERK1 and ERK2 cascade	53/903	311/18800	6.26E-16	6.28E-14	3.19E-14	8837/920/3479/960/2324/5788/50507/3383/8829/8767/8661/59/6347/2246/5159/2335/54206/7010/2185/652/3553/3976/59272/1116/5156/948/7099/408/2247/1848/4089/351/3491/1956/284/3084/6464/2150/7534/64127/5028/6356/3265/2149/1436/3146/3123/5770/6714/7124/6352/6351/6348	53
BP	GO:0019058	viral life cycle	53/903	317/18800	1.44E-15	1.41E-13	7.15E-14	920/5610/26986/3383/6732/8829/3956/857/6347/1656/6404/3416/7706/6590/57169/6780/9972/3949/59272/6737/10346/1514/6041/3685/5045/5868/1956/2040/2934/23367/4599/103/3678/3428/80149/3673/1508/3429/5479/1642/596/682/84875/4261/3916/3123/5478/1604/5094/1654/7124/7726/6352	53
BP	GO:0050878	regulation of body fluid levels	59/903	382/18800	1.45E-15	1.41E-13	7.15E-14	56603/7035/6915/5329/10062/8626/231/2778/7494/3091/10544/958/5327/857/4233/7450/7421/4883/2335/4780/5321/2152/5328/1036/3572/5156/948/1910/3569/7099/953/2312/1609/133/710/23657/2697/2776/5196/308/3673/2150/5028/3037/6288/947/196527/7056/5021/2149/2157/5592/5478/100/6714/5265/4830/358/3043	59
BP	GO:1901654	response to ketone	40/903	190/18800	1.66E-15	1.58E-13	8.02E-14	8837/952/6915/10062/4129/490/2782/5327/857/196/64083/2908/7337/54206/6446/6696/5447/5562/5176/5111/3158/4609/10413/1545/3480/4478/1977/1646/23367/5563/367/5734/2/5021/8644/6714/4155/358/10628/8031	40
BP	GO:0098869	cellular oxidant detoxification	29/903	100/18800	1.78E-15	1.67E-13	8.47E-14	4257/5743/5742/6649/7173/4780/2882/10549/25824/7837/83667/2643/948/7295/6647/9536/114757/213/493869/2879/9973/6415/3040/7296/51714/3039/2878/3043/140809	29
BP	GO:0034612	response to tumor necrosis factor	46/903	249/18800	2.40E-15	2.20E-13	1.11E-13	672/330/355/7133/841/7132/5743/338/5594/958/6347/1277/4790/3875/6772/4780/7128/2185/9572/7186/81/2643/1984/1116/834/102/1545/7157/1393/6188/9530/80149/2150/929/3037/6356/5970/10594/8877/837/4155/7114/7124/6352/6351/6348	46
BP	GO:0010952	positive regulation of peptidase activity	40/903	192/18800	2.42E-15	2.20E-13	1.11E-13	8837/2534/637/355/578/841/4804/29843/5641/8767/27113/857/835/6505/10213/2335/2152/1509/8743/10197/5468/4609/23787/834/5371/351/3491/2934/6188/3428/9451/2149/2903/10134/3146/4155/10399/51024/1654/7124	40
BP	GO:0048608	reproductive structure development	63/903	433/18800	2.85E-15	2.55E-13	1.29E-13	2288/7812/578/3371/3309/4254/2296/841/8626/5743/5241/5594/3091/6789/5764/835/7421/5159/7337/7474/2034/1718/6696/10549/6615/652/6662/718/3976/5468/5176/3021/10468/5156/301/4609/1545/5950/4089/6647/3491/1956/133/2697/654/4323/3815/6781/3020/7098/1508/5654/367/596/682/2/7490/8644/4311/100/6714/659/8031	63
BP	GO:0001649	osteoblast differentiation	45/903	241/18800	3.22E-15	2.83E-13	1.44E-13	3479/25937/3082/4653/3371/8626/43/5744/3183/1021/23560/1655/1277/4015/6696/23314/6615/860/652/6662/5468/3021/3572/3569/10413/2247/1213/4089/3491/7424/2697/654/3192/90993/103/249/4921/3020/9188/7171/5179/5600/659/7124/6348	45
BP	GO:1901214	regulation of neuron death	52/903	313/18800	3.51E-15	3.04E-13	1.54E-13	2534/7133/841/28996/57103/8829/3162/5641/3091/1522/835/6505/6347/135112/7474/1981/1718/2185/7186/5538/5176/10763/3845/1965/4803/3572/7099/7157/6647/4841/4915/10525/23657/284/3745/2539/824/1524/2668/3684/596/947/3265/627/2149/1435/23621/1616/10399/7124/6352/6348	52
BP	GO:0007565	female pregnancy	39/903	185/18800	3.58E-15	3.06E-13	1.55E-13	952/2288/2182/5743/5241/5744/285/7076/10916/5764/7421/5997/6513/6696/3553/3976/59272/3620/3021/91/6647/1393/133/2697/6781/3678/824/3020/7048/3673/1508/367/596/682/4878/7056/5021/253943/659	39
BP	GO:0061458	reproductive system development	63/903	436/18800	3.97E-15	3.34E-13	1.70E-13	2288/7812/578/3371/3309/4254/2296/841/8626/5743/5241/5594/3091/6789/5764/835/7421/5159/7337/7474/2034/1718/6696/10549/6615/652/6662/718/3976/5468/5176/3021/10468/5156/301/4609/1545/5950/4089/6647/3491/1956/133/2697/654/4323/3815/6781/3020/7098/1508/5654/367/596/682/2/7490/8644/4311/100/6714/659/8031	63
BP	GO:0003018	vascular process in circulatory system	47/903	263/18800	4.46E-15	3.70E-13	1.88E-13	6542/952/6915/477/10911/2296/490/5743/6640/4363/7082/857/6505/59/6649/6506/4883/3953/5997/1889/6513/7010/3741/59272/2643/948/1910/6647/133/654/23576/284/3778/6529/2150/624/5028/5139/4878/1003/5021/2149/5592/3269/6714/659/7124	47
BP	GO:2001056	positive regulation of cysteine-type endopeptidase activity	34/903	143/18800	4.88E-15	3.99E-13	2.02E-13	8837/2534/637/355/578/841/4804/29843/5641/8767/27113/835/6505/2152/1509/8743/5468/4609/23787/834/5371/3491/2934/6188/3428/9451/2149/2903/10134/3146/10399/51024/1654/7124	34
BP	GO:0050678	regulation of epithelial cell proliferation	58/903	382/18800	5.55E-15	4.47E-13	2.27E-13	8837/3479/2324/4804/7075/8626/5241/8829/7494/3162/3091/2321/1021/5764/857/6347/7421/7060/2246/7474/3676/57142/6772/54206/2152/7128/7010/652/6662/9572/8854/5468/5176/1910/4609/10413/2247/1012/1956/8573/1030/7424/654/8324/2277/5654/567/64127/367/3037/6356/3265/6667/3146/659/4893/7124/4830	58
BP	GO:0030595	leukocyte chemotaxis	44/903	236/18800	6.94E-15	5.52E-13	2.80E-13	2920/5594/5641/2321/5764/6347/7060/7474/1441/2185/3553/5880/301/1910/5879/3569/102/4283/7424/90550/3815/5196/2919/2150/2277/5479/64127/1524/719/6356/682/9943/6288/196527/23765/1436/1435/3146/5478/3269/1803/6352/6351/6348	44
BP	GO:0018108	peptidyl-tyrosine phosphorylation	57/903	373/18800	7.19E-15	5.64E-13	2.86E-13	920/2534/3479/3082/960/2324/4254/5610/28996/7075/7132/5788/50507/8829/958/2321/8767/5518/857/4233/1839/7060/5159/54206/7010/2185/3976/3572/5156/948/3569/3480/7157/351/1609/1956/4915/654/284/3084/3815/1859/6464/3678/3716/4921/11009/64127/54625/5062/1436/5770/6714/10399/7124/5175/6352	57
BP	GO:2001242	regulation of intrinsic apoptotic signaling pathway	37/903	171/18800	7.66E-15	5.92E-13	3.00E-13	23028/5329/637/960/5743/10961/7494/3091/27113/857/5414/4780/51060/6615/1984/7178/4609/7009/7157/6647/4841/6188/10525/90993/624/51499/596/9451/8575/10134/5478/5770/6714/10399/4722/51024/1654	37
BP	GO:0018212	peptidyl-tyrosine modification	57/903	376/18800	1.03E-14	7.84E-13	3.98E-13	920/2534/3479/3082/960/2324/4254/5610/28996/7075/7132/5788/50507/8829/958/2321/8767/5518/857/4233/1839/7060/5159/54206/7010/2185/3976/3572/5156/948/3569/3480/7157/351/1609/1956/4915/654/284/3084/3815/1859/6464/3678/3716/4921/11009/64127/54625/5062/1436/5770/6714/10399/7124/5175/6352	57
BP	GO:0051098	regulation of binding	56/903	366/18800	1.18E-14	8.90E-13	4.52E-13	23028/5329/3479/2296/28996/2280/8829/3162/6789/1522/10273/8767/857/4233/8721/23560/4015/7474/1981/3676/7341/3416/6590/652/3976/22927/6737/5468/5901/10763/1965/4803/7295/9314/4609/7009/4089/351/6135/284/27185/3428/3673/567/1398/5028/2072/627/8663/3146/6714/801/1460/10399/7114/4830	56
BP	GO:0070374	positive regulation of ERK1 and ERK2 cascade	42/903	220/18800	1.22E-14	9.07E-13	4.60E-13	8837/920/3479/960/2324/5788/50507/3383/8829/8767/59/6347/2246/5159/7010/2185/652/1116/5156/948/7099/408/2247/351/1956/284/3084/6464/2150/64127/5028/6356/3265/2149/1436/3146/3123/6714/7124/6352/6351/6348	42
BP	GO:1990748	cellular detoxification	30/903	115/18800	1.37E-14	9.95E-13	5.04E-13	4257/5743/5742/6649/7173/4780/2882/10549/25824/7837/83667/2643/948/7295/6647/9536/114757/213/493869/2879/9973/6415/3040/128/7296/51714/3039/2878/3043/140809	30
BP	GO:0010950	positive regulation of endopeptidase activity	37/903	174/18800	1.37E-14	9.95E-13	5.04E-13	8837/2534/637/355/578/841/4804/29843/5641/8767/27113/835/6505/10213/2152/1509/8743/10197/5468/4609/23787/834/5371/3491/2934/6188/3428/9451/2149/2903/10134/3146/4155/10399/51024/1654/7124	37
BP	GO:0097237	cellular response to toxic substance	31/903	123/18800	1.40E-14	1.00E-12	5.08E-13	4257/5743/5742/6649/7173/4780/2882/10549/25824/7837/83667/2643/948/7295/6647/9536/114757/213/493869/2879/9973/6415/3040/128/7296/51714/3039/2878/7124/3043/140809	31
BP	GO:0050921	positive regulation of chemotaxis	33/903	140/18800	1.61E-14	1.14E-12	5.77E-13	8829/5594/5641/5764/4233/7060/5159/7474/2152/2185/5880/5879/3569/102/2247/1012/7424/90550/3673/2150/2277/1524/719/9943/196527/1436/1435/3146/659/7114/6352/6351/6348	33
BP	GO:0090066	regulation of anatomical structure size	66/903	487/18800	2.04E-14	1.42E-12	7.21E-13	952/23028/6915/477/10911/2006/51474/2296/490/9948/5743/832/2017/23645/1808/8829/6640/857/59/5216/6649/4883/7474/57142/2335/5997/1889/6696/2185/3741/59272/4131/2643/4803/1910/5879/56262/6647/5868/4478/2934/133/3778/9530/1173/27185/79714/2150/382/624/5028/6356/4878/627/196527/5021/2149/859/6900/5592/51393/3269/659/7114/7124/358	66
BP	GO:0044703	multi-organism reproductive process	40/903	205/18800	2.46E-14	1.70E-12	8.60E-13	952/2288/2182/5743/5241/5744/285/7076/10916/8605/5764/7421/5997/6513/6696/3553/3976/59272/3620/3021/91/6647/1393/133/2697/6781/3678/824/3020/7048/3673/1508/367/596/682/4878/7056/5021/253943/659	40
BP	GO:0048732	gland development	61/903	431/18800	2.87E-14	1.96E-12	9.93E-13	8837/2288/3082/3371/2296/8626/5241/8829/5594/7494/3162/3091/5764/857/4233/7421/2246/7337/7474/57142/7128/652/6662/8854/1036/5894/5176/5111/3158/5156/301/3569/4609/1545/2247/5371/4089/6647/1956/4478/1030/2697/3084/7048/3673/382/367/4255/596/6356/5970/5021/859/1436/1435/7490/5087/100/6714/7124/4830	61
BP	GO:0009410	response to xenobiotic stimulus	59/903	411/18800	4.10E-14	2.76E-12	1.40E-12	56603/952/6915/4843/578/3309/4659/4129/5743/57103/7520/2327/3162/328/143/4363/196/6505/1277/6506/4015/6772/4780/2185/3553/5447/4131/5562/5111/3158/4609/1545/1848/7157/6647/2987/1393/7013/7424/7508/873/5563/7048/3673/7098/4982/4255/9/596/5139/4023/5021/2903/1645/6817/6714/7150/7124/10628	59
BP	GO:0051223	regulation of protein transport	66/903	495/18800	4.48E-14	2.98E-12	1.51E-12	952/4843/2534/3479/10062/2182/5743/10075/43/10961/3091/27113/2931/6505/7531/7323/64083/7341/27230/2181/652/3553/9572/5880/3741/5468/5901/5562/406/9575/948/79899/3569/56262/7295/7099/5950/25874/2040/7424/23657/654/284/90550/9530/3745/80149/2150/382/3429/3684/6288/3728/3265/9776/2149/10134/347/3123/5478/5770/6714/10399/51024/7124/6352	66
BP	GO:0050679	positive regulation of epithelial cell proliferation	40/903	211/18800	6.70E-14	4.41E-12	2.23E-12	8837/3479/2324/8626/8829/7494/3162/3091/5764/7060/2246/7474/3676/57142/2152/7128/7010/652/6662/4609/10413/2247/1012/1956/7424/654/8324/2277/5654/64127/367/3037/6356/3265/6667/3146/659/4893/7124/4830	40
BP	GO:0033674	positive regulation of kinase activity	64/903	476/18800	7.46E-14	4.85E-12	2.46E-12	920/3479/2324/4254/7075/57103/7520/3320/5788/50507/10961/958/6789/5716/2321/8797/4233/6505/1839/2246/5159/7474/7010/8795/2185/3553/7186/1116/5156/7295/7099/2247/3480/3491/1609/1956/4915/5058/6188/7424/284/3084/3815/4921/7048/7098/64127/3265/56892/2081/5062/1436/1435/3123/5478/5770/2547/6714/801/1616/659/1654/7124/6352	64
BP	GO:0006986	response to unfolded protein	32/903	139/18800	8.18E-14	5.26E-12	2.67E-12	23071/578/3309/5610/3320/23645/7494/10273/55161/3313/7060/4780/22926/27230/3306/3337/1965/7009/8720/7873/26353/90993/3308/9451/2081/64764/51182/5770/54870/1616/10399/1388	32
BP	GO:0071383	cellular response to steroid hormone stimulus	39/903	203/18800	8.80E-14	5.60E-12	2.84E-12	8837/7035/2288/23028/672/477/490/8626/5241/5327/478/1655/2908/7337/54206/6446/652/9572/7533/5901/5176/406/3158/9575/301/10413/1545/3480/5058/1977/4306/3192/6781/367/8644/6714/1616/358/8031	39
BP	GO:0044706	multi-multicellular organism process	40/903	213/18800	9.27E-14	5.83E-12	2.96E-12	952/2288/2182/5743/5241/5744/285/7076/10916/8605/5764/7421/5997/6513/6696/3553/3976/59272/3620/3021/91/6647/1393/133/2697/6781/3678/824/3020/7048/3673/1508/367/596/682/4878/7056/5021/253943/659	40
BP	GO:0010038	response to metal ion	53/903	351/18800	1.07E-13	6.65E-12	3.37E-12	3309/841/4205/4129/5743/57103/5594/3162/5641/3091/2937/857/6505/6649/7474/7341/4780/845/2185/48/466/4502/5562/5176/5111/1965/3158/6647/351/58/1393/1956/654/3778/6529/3815/2539/5563/4982/567/929/596/9451/682/5179/23621/4520/8644/4155/801/1616/358/10628	53
BP	GO:0044403	biological process involved in symbiotic interaction	47/903	286/18800	1.16E-13	7.12E-12	3.61E-12	920/3383/8829/3956/857/6404/2597/2335/3416/7706/9972/140823/3949/59272/6737/10346/1514/3685/1956/2040/2934/3678/5196/80149/3673/2150/1508/5702/3429/5479/1642/1524/682/4615/4261/1436/6667/3916/3123/5478/1604/6714/10533/7726/6352/6351/6348	47
BP	GO:0002687	positive regulation of leukocyte migration	32/903	141/18800	1.25E-13	7.62E-12	3.86E-12	4254/3383/5594/5641/5764/7060/7474/3676/3554/2185/5880/5879/3569/102/351/7424/90550/4323/3673/2150/2277/1524/719/9943/196527/1436/1435/3146/7124/6352/6351/6348	32
BP	GO:0090130	tissue migration	54/903	366/18800	1.64E-13	9.87E-12	5.00E-12	6915/1634/2324/5743/285/8829/3162/5641/3091/958/5764/4233/59/5216/1839/2246/7474/57142/4780/7010/2185/652/6662/5468/5176/2113/301/5879/9314/1545/2247/1012/58/388/7424/284/3815/6781/51094/7048/80149/3673/382/3037/3728/1003/6667/3146/6714/1803/659/1460/7114/7124	54
BP	GO:1901655	cellular response to ketone	26/903	94/18800	1.77E-13	1.05E-11	5.34E-12	8837/490/2782/5327/196/64083/2908/54206/6446/6696/5562/5176/4609/1545/3480/4478/1977/1646/23367/5563/367/5734/8644/6714/358/8031	26
BP	GO:0010632	regulation of epithelial cell migration	47/903	290/18800	1.96E-13	1.15E-11	5.83E-12	6915/1634/2324/5743/285/8829/3162/5641/3091/958/5764/4233/5216/1839/2246/7474/57142/4780/7010/2185/652/6662/5468/5176/2113/301/5879/9314/2247/388/7424/284/6781/51094/7048/80149/3673/382/3037/3728/6667/3146/6714/659/1460/7114/7124	47
BP	GO:0048660	regulation of smooth muscle cell proliferation	35/903	170/18800	1.97E-13	1.15E-11	5.83E-12	3479/2006/10203/5743/7520/3162/4969/1839/4883/5159/6772/7128/652/59272/5468/3569/7099/4609/2247/3480/1012/3486/27250/2697/5739/7048/3673/4615/2081/5592/347/2547/659/7124/6352	35
BP	GO:0071356	cellular response to tumor necrosis factor	41/903	229/18800	2.40E-13	1.38E-11	7.02E-12	672/330/355/7133/841/7132/338/5594/958/6347/1277/4790/3875/6772/4780/7128/2185/9572/7186/81/1984/1116/834/1545/7157/1393/6188/9530/80149/2150/3037/6356/5970/10594/8877/837/7114/7124/6352/6351/6348	41
BP	GO:2001236	regulation of extrinsic apoptotic signaling pathway	33/903	153/18800	2.42E-13	1.38E-11	7.02E-12	8837/672/637/3479/3082/5788/2017/3383/8829/3162/6789/5518/857/7128/8743/652/3553/7186/10197/5894/10413/3685/5371/5196/2923/2668/367/596/5970/5062/6714/1654/7124	33
BP	GO:1903522	regulation of blood circulation	44/903	260/18800	2.48E-13	1.41E-11	7.13E-12	952/6915/477/4205/490/5743/6548/1832/6640/478/2931/857/6505/10539/7531/1839/2034/7341/5997/1889/845/3759/3741/59272/2643/1910/133/2697/6781/6271/80149/624/3752/3728/4878/6330/5021/2149/859/3269/100/801/659/7124	44
BP	GO:0097530	granulocyte migration	33/903	154/18800	2.94E-13	1.65E-11	8.37E-12	9948/2920/5594/6347/7060/3554/1441/3553/5880/301/5879/4283/90550/5196/2919/5479/64127/5734/719/6356/682/4615/6288/23765/1436/1435/5478/3269/1803/5175/6352/6351/6348	33
BP	GO:0006936	muscle contraction	52/903	349/18800	3.14E-13	1.75E-11	8.86E-12	952/6915/477/10911/10203/4638/490/5743/2017/6548/1832/6640/857/59/1410/7341/5997/845/9499/3759/3741/59272/4629/1910/6647/7170/58/2934/2697/3778/3815/6781/80149/3673/26287/7171/624/2668/3752/3728/4878/8877/6330/5021/2149/859/5592/100/7169/801/3281/7124	52
BP	GO:0007596	blood coagulation	40/903	221/18800	3.26E-13	1.79E-11	9.10E-12	7035/6915/5329/2778/10544/958/5327/857/7450/2335/4780/5321/2152/5328/3572/5156/948/3569/7099/953/1609/710/23657/2776/5196/308/3673/2150/5028/6288/947/196527/7056/2149/2157/5592/5478/6714/5265/3043	40
BP	GO:0048659	smooth muscle cell proliferation	35/903	173/18800	3.39E-13	1.85E-11	9.38E-12	3479/2006/10203/5743/7520/3162/4969/1839/4883/5159/6772/7128/652/59272/5468/3569/7099/4609/2247/3480/1012/3486/27250/2697/5739/7048/3673/4615/2081/5592/347/2547/659/7124/6352	35
BP	GO:0010634	positive regulation of epithelial cell migration	35/903	174/18800	4.06E-13	2.19E-11	1.11E-11	2324/5743/8829/3162/5641/3091/958/4233/5216/1839/2246/7474/57142/4780/7010/2185/652/6662/2113/301/5879/2247/388/7424/284/7048/80149/3673/382/3037/6667/3146/6714/659/7114	35
BP	GO:0006091	generation of precursor metabolites and energy	64/903	494/18800	4.17E-13	2.23E-11	1.13E-11	4843/637/3479/1431/9650/4129/57103/231/50507/3091/2931/4967/51142/7306/2027/4717/79611/2597/2820/3953/3416/29103/48/9572/5447/3620/5562/3158/3572/160428/4609/7157/351/4715/6834/84532/2539/11182/1346/2232/5563/27089/27069/10632/54949/521/7388/1351/6888/4729/29796/4697/125/5167/6120/128/2673/144363/4722/7124/9551/84334/100532726/112812	64
BP	GO:2000377	regulation of reactive oxygen species metabolic process	32/903	147/18800	4.27E-13	2.26E-11	1.15E-11	8837/2534/672/57103/3091/1410/5159/4358/4780/2185/140823/5880/59272/2643/948/5879/7099/1545/7157/6647/255027/873/2539/7048/80149/2150/3684/596/1645/8644/7124/84334	32
BP	GO:0033002	muscle cell proliferation	41/903	233/18800	4.35E-13	2.28E-11	1.16E-11	8837/3479/2006/2296/10203/5743/7520/3162/4969/1839/4883/5159/6772/7128/652/59272/5468/3569/7099/4609/10413/5950/2247/3480/1012/3486/27250/2697/284/5739/7048/3673/4615/2081/5600/5592/347/2547/659/7124/6352	41
BP	GO:0034620	cellular response to unfolded protein	26/903	98/18800	5.16E-13	2.69E-11	1.36E-11	578/3309/5610/23645/7494/10273/55161/3313/4780/22926/27230/3306/1965/7009/8720/26353/90993/9451/2081/64764/51182/5770/54870/1616/10399/1388	26
BP	GO:0050817	coagulation	40/903	226/18800	6.92E-13	3.55E-11	1.80E-11	7035/6915/5329/2778/10544/958/5327/857/7450/2335/4780/5321/2152/5328/3572/5156/948/3569/7099/953/1609/710/23657/2776/5196/308/3673/2150/5028/6288/947/196527/7056/2149/2157/5592/5478/6714/5265/3043	40
BP	GO:0003015	heart process	43/903	257/18800	6.95E-13	3.55E-11	1.80E-11	2534/25937/477/4205/490/50507/6548/1832/6640/6445/478/2931/857/6505/10539/7531/1839/2034/7341/5997/845/3759/3741/59272/2643/1910/10413/6647/2934/133/2697/6781/6271/80149/3752/3728/4878/6330/859/100/6714/801/7124	43
BP	GO:0035296	regulation of tube diameter	31/903	141/18800	7.49E-13	3.73E-11	1.89E-11	952/6915/477/10911/2296/490/5743/6640/857/59/6649/4883/5997/1889/3741/59272/2643/1910/6647/133/3778/2150/624/5028/4878/5021/2149/5592/3269/659/7124	31
BP	GO:0070555	response to interleukin-1	31/903	141/18800	7.49E-13	3.73E-11	1.89E-11	952/5976/7444/3091/9252/958/8767/6347/4790/3554/5740/6662/3553/9572/1116/301/3569/3557/4609/351/80149/3037/6356/4615/5970/23236/5600/6714/6352/6351/6348	31
BP	GO:0097746	blood vessel diameter maintenance	31/903	141/18800	7.49E-13	3.73E-11	1.89E-11	952/6915/477/10911/2296/490/5743/6640/857/59/6649/4883/5997/1889/3741/59272/2643/1910/6647/133/3778/2150/624/5028/4878/5021/2149/5592/3269/659/7124	31
BP	GO:0098754	detoxification	32/903	150/18800	7.67E-13	3.79E-11	1.92E-11	4257/10928/5743/5742/6649/7173/4780/2882/10549/4502/25824/7837/83667/2643/948/7295/6647/9536/114757/213/493869/2879/9973/6415/3040/128/7296/51714/3039/2878/3043/140809	32
BP	GO:0007599	hemostasis	40/903	227/18800	8.03E-13	3.93E-11	1.99E-11	7035/6915/5329/2778/10544/958/5327/857/7450/2335/4780/5321/2152/5328/3572/5156/948/3569/7099/953/1609/710/23657/2776/5196/308/3673/2150/5028/6288/947/196527/7056/2149/2157/5592/5478/6714/5265/3043	40
BP	GO:0010631	epithelial cell migration	52/903	358/18800	8.69E-13	4.21E-11	2.14E-11	6915/1634/2324/5743/285/8829/3162/5641/3091/958/5764/4233/5216/1839/2246/7474/57142/4780/7010/2185/652/6662/5468/5176/2113/301/5879/9314/1545/2247/1012/388/7424/284/3815/6781/51094/7048/80149/3673/382/3037/3728/1003/6667/3146/6714/1803/659/1460/7114/7124	52
BP	GO:0043123	positive regulation of I-kappaB kinase/NF-kappaB signaling	36/903	188/18800	8.82E-13	4.24E-11	2.15E-11	8837/920/2534/330/841/7132/2280/3956/3162/958/8767/1936/2597/8795/7706/8743/3553/7186/6737/10346/948/7099/834/2697/389/5966/2150/7098/9188/64127/4615/5970/2149/6284/3123/7124	36
BP	GO:0035966	response to topologically incorrect protein	33/903	160/18800	9.15E-13	4.33E-11	2.19E-11	23071/578/3309/5610/3320/23645/7494/10273/55161/3313/7060/4780/22926/27230/3306/3337/1965/1861/7009/8720/7873/26353/90993/3308/9451/2081/64764/51182/5770/54870/1616/10399/1388	33
BP	GO:0035150	regulation of tube size	31/903	142/18800	9.15E-13	4.33E-11	2.19E-11	952/6915/477/10911/2296/490/5743/6640/857/59/6649/4883/5997/1889/3741/59272/2643/1910/6647/133/3778/2150/624/5028/4878/5021/2149/5592/3269/659/7124	31
BP	GO:0043280	positive regulation of cysteine-type endopeptidase activity involved in apoptotic process	29/903	125/18800	9.75E-13	4.57E-11	2.32E-11	8837/637/355/578/841/4804/29843/27113/835/6505/2152/1509/8743/5468/4609/23787/834/5371/3491/2934/6188/9451/2149/10134/3146/10399/51024/1654/7124	29
BP	GO:0050730	regulation of peptidyl-tyrosine phosphorylation	43/903	261/18800	1.19E-12	5.53E-11	2.81E-11	920/2534/3479/3082/960/4254/7132/5788/50507/8829/958/8767/5518/857/1839/7060/54206/2185/3976/3572/948/3569/7157/351/1609/1956/654/284/3084/3815/6464/3678/11009/64127/54625/5062/1436/5770/6714/10399/7124/5175/6352	43
BP	GO:0045860	positive regulation of protein kinase activity	55/903	396/18800	1.20E-12	5.53E-11	2.81E-11	920/3479/4254/7520/3320/5788/50507/10961/958/6789/5716/2321/8797/6505/1839/2246/5159/7474/8795/2185/3553/7186/1116/7295/7099/2247/3491/1609/1956/5058/6188/7424/284/3084/3815/4921/7048/7098/64127/3265/56892/2081/5062/1436/1435/5478/5770/2547/6714/801/1616/659/1654/7124/6352	55
BP	GO:0090132	epithelium migration	52/903	361/18800	1.21E-12	5.53E-11	2.81E-11	6915/1634/2324/5743/285/8829/3162/5641/3091/958/5764/4233/5216/1839/2246/7474/57142/4780/7010/2185/652/6662/5468/5176/2113/301/5879/9314/1545/2247/1012/388/7424/284/3815/6781/51094/7048/80149/3673/382/3037/3728/1003/6667/3146/6714/1803/659/1460/7114/7124	52
BP	GO:0050731	positive regulation of peptidyl-tyrosine phosphorylation	36/903	190/18800	1.23E-12	5.57E-11	2.82E-11	920/2534/3479/3082/960/4254/7132/5788/50507/8829/958/8767/1839/7060/2185/3976/3572/948/3569/7157/1609/654/284/3084/3815/3678/11009/64127/54625/5062/1436/5770/6714/7124/5175/6352	36
BP	GO:0045785	positive regulation of cell adhesion	59/903	446/18800	1.46E-12	6.60E-11	3.35E-11	920/2534/5329/3479/960/4653/5788/8829/3956/7494/6789/10725/7082/8767/1021/857/6347/7474/3676/2335/7010/29126/2185/3553/3976/3572/2113/301/948/5879/3569/3685/1012/3491/6188/284/9530/3678/3716/27185/7048/3673/567/1398/64127/3037/5970/29984/6288/3728/1435/3146/3123/1604/100/6714/1803/7124/6352	59
BP	GO:0008217	regulation of blood pressure	35/903	183/18800	1.90E-12	8.50E-11	4.31E-11	6296/6915/4843/477/10911/490/5743/27131/5742/3162/1522/2931/59/4883/1889/6446/59272/2643/5468/1910/6647/133/7424/23576/2150/1278/367/947/4878/5021/2149/128/659/7124/3043	35
BP	GO:0043122	regulation of I-kappaB kinase/NF-kappaB signaling	42/903	254/18800	1.93E-12	8.57E-11	4.35E-11	8837/920/2534/330/841/7132/2280/3956/3162/958/8767/1936/2597/7474/6772/7128/8795/7706/8743/3553/9572/7186/6737/10346/948/7099/834/2697/284/389/5966/80149/2150/7098/9188/64127/4615/5970/2149/6284/3123/7124	42
BP	GO:0007249	I-kappaB kinase/NF-kappaB signaling	45/903	288/18800	2.39E-12	1.05E-10	5.34E-11	8837/920/2534/330/841/7132/2280/3956/3162/958/8767/1936/2597/7474/6772/7128/8795/7706/8743/10549/3553/9572/7186/6737/10346/948/1910/7099/834/2697/284/389/5966/80149/2150/7098/9188/64127/1524/4615/5970/2149/6284/3123/7124	45
BP	GO:0034614	cellular response to reactive oxygen species	31/903	147/18800	2.42E-12	1.06E-10	5.36E-11	3082/5594/328/4233/6649/4358/4780/7128/140823/25824/2643/5562/5111/5156/301/948/3569/7295/1545/6647/388/1956/6188/5970/9973/8877/2081/8644/6714/10399/358	31
BP	GO:0050920	regulation of chemotaxis	39/903	225/18800	2.65E-12	1.15E-10	5.83E-11	285/8829/5594/5641/5764/4233/6347/7060/2246/5159/7474/2152/2185/5880/5156/5879/3569/102/2247/1012/7424/90550/3673/2150/2277/64127/1524/719/9943/196527/1436/1435/3146/1803/659/7114/6352/6351/6348	39
BP	GO:0031960	response to corticosteroid	32/903	157/18800	2.84E-12	1.22E-10	6.20E-11	8837/4129/490/5743/5327/1277/2908/54206/6446/5447/1036/5901/5176/5111/3158/301/3569/3557/1545/3480/133/1977/654/3192/6781/249/596/2/8644/6714/7124/358	32
BP	GO:0022612	gland morphogenesis	28/903	123/18800	3.94E-12	1.68E-10	8.53E-11	8837/3082/3371/8626/5241/8829/7494/5764/857/7421/2246/7474/7128/652/6662/3569/5371/1956/4478/7048/367/596/6356/859/1436/1435/6714/7124	28
BP	GO:0038061	NIK/NF-kappaB signaling	30/903	141/18800	4.30E-12	1.82E-10	9.24E-11	330/5610/4791/23405/10725/8797/8809/8795/3553/7186/81/1116/7099/351/1956/6188/27250/4306/51094/5966/80149/7098/64127/929/5970/8877/56892/7114/1654/7124	30
BP	GO:1903829	positive regulation of protein localization	58/903	446/18800	4.66E-12	1.96E-10	9.93E-11	952/2534/3479/25937/5583/4804/2182/5743/10075/43/3091/27113/2931/7531/7323/64083/7474/57142/27230/2181/3553/5880/3976/83667/5468/5901/5562/79899/56262/7099/10413/5950/25874/1956/4478/2040/7424/654/90550/3745/5563/7203/80149/2150/382/3684/9451/3728/3265/9776/10134/3123/5478/6714/10399/51024/7124/5175	58
BP	GO:0010817	regulation of hormone levels	62/903	496/18800	4.73E-12	1.98E-10	1.00E-10	56603/952/4843/2182/10170/231/3091/1522/10273/10404/23516/4790/7173/1889/6696/3416/27230/3553/9572/5447/3976/8854/3741/59272/5894/5468/406/9575/5156/301/1514/1910/3569/3557/56262/1545/5950/3480/5045/4089/25874/1513/1609/1393/133/1646/2697/654/90550/3745/1508/5028/1645/3123/8644/6817/125/1803/51170/51714/7124/6352	62
BP	GO:0051099	positive regulation of binding	33/903	171/18800	6.32E-12	2.62E-10	1.33E-10	23028/5329/3479/2296/28996/2280/8829/6789/8767/857/4233/8721/7474/1981/3416/652/6737/5468/5901/1965/4803/7295/9314/4609/351/6135/3673/567/627/8663/3146/801/4830	33
BP	GO:0062012	regulation of small molecule metabolic process	49/903	342/18800	6.67E-12	2.74E-10	1.39E-10	4843/672/3479/10062/5743/57103/338/3091/2931/857/4790/2246/3953/2185/57486/6615/6662/3553/9572/5447/3949/83667/5468/5562/301/4609/8720/7157/6647/351/1609/133/23657/654/3815/51094/11182/5563/1642/5028/8644/57001/3269/160760/6714/5167/1066/7114/7124	49
BP	GO:0032722	positive regulation of chemokine production	21/903	70/18800	6.70E-12	2.74E-10	1.39E-10	5610/3162/3091/8767/7474/3553/3569/7099/90865/351/2150/7098/64127/4615/4023/23765/1436/3146/4155/1654/7124	21
BP	GO:0035967	cellular response to topologically incorrect protein	27/903	117/18800	6.77E-12	2.75E-10	1.39E-10	578/3309/5610/23645/7494/10273/55161/3313/4780/22926/27230/3306/1965/1861/7009/8720/26353/90993/9451/2081/64764/51182/5770/54870/1616/10399/1388	27
BP	GO:0048511	rhythmic process	45/903	297/18800	7.09E-12	2.86E-10	1.45E-10	4843/10062/3309/4804/23291/4791/5241/10075/5764/835/196/1655/5602/7337/8239/9572/5468/5562/5176/5111/406/9575/5156/1545/3480/5371/7157/4841/4915/3192/7071/2776/1859/5563/1642/3037/2/5021/6667/6714/10533/2673/7150/10399/7124	45
BP	GO:0048754	branching morphogenesis of an epithelial tube	31/903	153/18800	7.33E-12	2.93E-10	1.49E-10	7075/5241/8829/6789/1522/4233/7421/2246/7474/652/6662/3845/4609/10413/2247/5371/4089/5058/4323/7048/2668/367/596/6356/859/1435/7490/5087/1282/6714/7124	31
BP	GO:1904019	epithelial cell apoptotic process	27/903	118/18800	8.38E-12	3.33E-10	1.69E-10	8837/637/3383/3162/958/6789/6347/3875/3676/4780/7128/7010/5562/1965/3569/10413/3480/2934/27250/284/7048/382/196527/1003/8644/659/7124	27
BP	GO:0009615	response to virus	53/903	392/18800	8.93E-12	3.52E-10	1.79E-10	330/5610/3320/5788/338/3091/958/1021/59/4790/6772/4953/7128/7706/57169/3553/6737/10346/1984/7178/6041/3569/4283/5371/10146/4343/4599/103/3428/80149/2150/7098/9188/3429/5654/596/6356/91607/4615/5970/23765/8575/5179/5600/5094/6714/10533/4277/1654/7124/7726/6352/6351	53
BP	GO:0031669	cellular response to nutrient levels	37/903	213/18800	9.05E-12	3.55E-10	1.80E-10	3920/355/3309/5610/490/5594/7494/3162/8428/1277/7421/1981/4780/6513/29103/968/83667/5562/1965/3178/23710/81631/7157/1030/7071/3745/5563/3428/213/80149/596/9451/4023/5179/8644/10533/659	37
BP	GO:0031668	cellular response to extracellular stimulus	40/903	245/18800	9.86E-12	3.84E-10	1.95E-10	3920/355/3309/5610/490/5788/5594/7494/3162/8428/1277/6506/7421/1981/3676/4780/6513/29103/968/83667/5562/1965/3178/23710/81631/7157/1030/7071/3745/5563/3428/213/80149/596/9451/4023/5179/8644/10533/659	40
BP	GO:0002690	positive regulation of leukocyte chemotaxis	24/903	94/18800	9.96E-12	3.85E-10	1.95E-10	5594/5641/5764/7060/7474/2185/5880/5879/3569/102/7424/90550/2150/2277/1524/719/9943/196527/1436/1435/3146/6352/6351/6348	24
BP	GO:0097305	response to alcohol	39/903	235/18800	1.07E-11	4.11E-10	2.08E-10	6915/2534/672/578/841/4129/490/2782/196/64083/10213/5997/6446/2185/1036/5562/3158/4609/1545/3480/6647/1393/1646/23367/2539/5563/7048/4255/929/5734/3728/2/7284/5179/2903/8644/1066/7124/6348	39
BP	GO:0031334	positive regulation of protein-containing complex assembly	35/903	194/18800	1.09E-11	4.16E-10	2.11E-10	637/578/3320/2017/10273/4233/5216/1981/7341/2185/4131/948/5879/7099/7453/7157/4478/7013/5058/6188/389/9530/3084/19/382/6356/4615/1003/859/4312/6714/10399/1639/1654/7124	35
BP	GO:0071621	granulocyte chemotaxis	28/903	128/18800	1.10E-11	4.17E-10	2.11E-10	2920/5594/6347/7060/1441/3553/5880/301/5879/4283/90550/5196/2919/5479/64127/719/6356/682/6288/23765/1436/1435/5478/3269/1803/6352/6351/6348	28
BP	GO:0014068	positive regulation of phosphatidylinositol 3-kinase signaling	22/903	79/18800	1.11E-11	4.18E-10	2.12E-10	1634/3479/3082/4653/2321/5159/7337/2335/7010/6662/5156/79899/2247/3480/4915/284/3815/2150/2149/6714/7124/6352	22
BP	GO:0006874	cellular calcium ion homeostasis	58/903	456/18800	1.16E-11	4.35E-10	2.21E-10	952/6915/2534/477/578/490/5788/2280/958/857/10367/7531/7421/7474/845/2185/3741/7223/7178/5156/948/1910/3685/2247/4283/7009/5371/351/133/2911/286097/90550/6781/5739/27185/2150/1524/624/5028/5734/596/719/6356/6288/1003/5021/2149/859/2903/10134/51393/3146/1604/801/51714/51024/6352/6348	58
BP	GO:0072503	cellular divalent inorganic cation homeostasis	61/903	494/18800	1.19E-11	4.42E-10	2.24E-10	952/6915/2534/477/578/490/5788/2280/958/23516/857/6505/10367/7531/7421/7474/845/2185/4502/3741/7223/7178/5156/948/1910/3685/2247/4283/7009/5371/351/133/2911/286097/90550/6781/5739/27185/2150/1524/624/5028/5734/596/719/6356/6288/1003/5021/2149/859/2903/10134/51393/3146/1604/801/51714/51024/6352/6348	61
BP	GO:0006631	fatty acid metabolic process	53/903	395/18800	1.20E-11	4.43E-10	2.25E-10	6296/672/10062/7132/2182/5743/231/5742/2687/7494/26090/23659/1891/8605/857/7306/5321/2181/5740/6662/3553/84266/718/1892/5447/83667/5468/5562/301/948/160428/1545/285440/9536/1646/84532/1622/1376/873/51094/114757/5563/2879/126129/4023/1645/56624/8644/51703/128/1066/390916/109703458	53
BP	GO:0061138	morphogenesis of a branching epithelium	34/903	185/18800	1.26E-11	4.63E-10	2.35E-10	3082/7075/8626/5241/8829/6789/1522/4233/7421/2246/7474/652/6662/3845/4609/10413/2247/5371/4089/133/5058/4323/7048/2668/367/596/6356/859/1435/7490/5087/1282/6714/7124	34
BP	GO:1903034	regulation of response to wounding	32/903	166/18800	1.36E-11	4.96E-10	2.51E-10	7035/6915/4638/7494/8428/5327/5764/857/59/1839/4780/2152/7128/6696/5328/5156/301/948/9314/2247/3480/8573/710/2150/1398/947/3265/196527/7056/2149/5592/7124	32
BP	GO:0018105	peptidyl-serine phosphorylation	46/903	315/18800	1.53E-11	5.53E-10	2.80E-10	3082/960/5583/7444/578/28996/5743/3320/5594/9252/6789/8767/857/6505/7474/1981/6446/79109/3976/5894/5562/4803/3569/7295/351/1609/1956/4915/5058/284/9530/1859/5563/11009/152559/7048/624/596/9451/627/2081/5062/6714/7150/10399/7124	46
BP	GO:0051222	positive regulation of protein transport	44/903	293/18800	1.65E-11	5.94E-10	3.01E-10	952/2534/3479/2182/5743/10075/43/3091/27113/2931/7531/7323/64083/27230/2181/3553/5880/5468/5901/5562/79899/56262/7099/5950/25874/2040/7424/654/90550/3745/80149/2150/382/3684/3728/3265/9776/10134/3123/5478/6714/10399/51024/7124	44
BP	GO:0090257	regulation of muscle system process	40/903	250/18800	1.89E-11	6.75E-10	3.42E-10	6915/3479/477/7133/10203/7132/4205/490/5743/2017/6548/1832/2931/857/10539/7341/54206/5997/845/3759/59272/5468/3572/4089/6647/3778/3815/6781/2539/80149/3673/3728/4878/8877/5021/2149/859/5592/100/801	40
BP	GO:0060284	regulation of cell development	61/903	500/18800	1.98E-11	7.04E-10	3.57E-10	23028/3479/5583/7133/4653/7132/7520/5744/8829/3091/23405/2931/5764/7474/57142/2335/6696/652/3553/9572/7533/3976/3949/81/4131/5176/406/4803/3572/9575/4076/1910/5879/3569/4609/10413/7157/4089/1030/4915/7424/3815/27185/2200/567/1398/1524/3037/596/6356/5139/627/55920/1003/859/23236/51393/4311/4155/659/7124	61
BP	GO:0007584	response to nutrient	30/903	150/18800	2.25E-11	7.96E-10	4.04E-10	56603/6915/490/5743/7494/3162/1277/7421/6772/6696/7706/5447/8854/4131/5468/3158/1545/3480/1030/6781/249/7048/3673/4982/64127/4255/4023/2/5179/8644	30
BP	GO:0001763	morphogenesis of a branching structure	35/903	199/18800	2.30E-11	8.09E-10	4.10E-10	3082/7075/8626/5241/8829/6789/1522/4233/7421/2246/7474/57142/652/6662/3845/4609/10413/2247/5371/4089/133/5058/4323/7048/2668/367/596/6356/859/1435/7490/5087/1282/6714/7124	35
BP	GO:0051402	neuron apoptotic process	39/903	241/18800	2.37E-11	8.26E-10	4.19E-10	637/355/3309/4804/28996/8626/8829/3162/5641/3091/835/6505/6347/2597/2185/5538/10763/3845/4803/3572/7157/6647/351/4841/4915/10525/284/3745/2539/1524/2668/3684/596/3265/627/2149/23621/7124/6348	39
BP	GO:1904951	positive regulation of establishment of protein localization	45/903	309/18800	2.80E-11	9.71E-10	4.92E-10	952/2534/3479/2182/5743/10075/43/3091/27113/2931/7531/7323/64083/27230/2181/3553/5880/5468/5901/5562/79899/56262/7099/5950/25874/2040/7424/654/90550/3745/7203/80149/2150/382/3684/3728/3265/9776/10134/3123/5478/6714/10399/51024/7124	45
BP	GO:0043434	response to peptide hormone	53/903	404/18800	2.85E-11	9.83E-10	4.98E-10	8837/490/5743/27131/6548/7494/328/7076/5327/23516/2931/857/1277/4790/6772/4780/54206/6513/3416/3553/5447/1036/9518/83667/4131/5468/5562/3158/301/1910/29988/4609/1545/3480/1393/133/57105/5140/51094/6464/3716/2200/1398/7532/682/5970/4023/5021/23236/6667/5770/6714/5167	53
BP	GO:0002688	regulation of leukocyte chemotaxis	27/903	124/18800	2.88E-11	9.85E-10	5.00E-10	5594/5641/5764/6347/7060/7474/2185/5880/5879/3569/102/7424/90550/2150/2277/64127/1524/719/9943/196527/1436/1435/3146/1803/6352/6351/6348	27
BP	GO:0003158	endothelium development	28/903	133/18800	2.91E-11	9.91E-10	5.02E-10	7075/7132/3383/8829/7082/4233/8721/2246/652/3553/1910/4089/388/4478/6935/654/3084/6781/2150/4615/947/1003/23236/2701/659/1460/7124/5175	28
BP	GO:0055074	calcium ion homeostasis	58/903	468/18800	3.35E-11	1.13E-09	5.74E-10	952/6915/2534/477/578/490/5788/2280/958/857/10367/7531/7421/7474/845/2185/3741/7223/7178/5156/948/1910/3685/2247/4283/7009/5371/351/133/2911/286097/90550/6781/5739/27185/2150/1524/624/5028/5734/596/719/6356/6288/1003/5021/2149/859/2903/10134/51393/3146/1604/801/51714/51024/6352/6348	58
BP	GO:0014074	response to purine-containing compound	28/903	134/18800	3.51E-11	1.18E-09	5.99E-10	23028/3309/5743/328/5327/196/1277/6772/845/2185/3553/1036/5562/3158/1545/6647/351/1609/1393/6529/6781/5028/682/5139/7056/5179/7490/358	28
BP	GO:0031349	positive regulation of defense response	43/903	289/18800	3.82E-11	1.28E-09	6.49E-10	2534/7132/5743/7520/3320/3956/4363/8767/1075/7474/57169/3553/718/3949/3620/3572/9575/2113/3569/7099/90865/834/351/4841/5058/27250/3428/3673/2150/7098/64127/5734/4023/23765/5062/5179/3916/3146/2547/6714/7124/6352/6348	43
BP	GO:0051403	stress-activated MAPK cascade	39/903	245/18800	3.96E-11	1.32E-09	6.68E-10	3082/355/2324/5610/28996/2122/5594/8767/4790/5602/1410/7474/2185/652/3553/7186/7099/4609/3480/351/1956/27250/8324/80149/2150/7098/64127/5734/4615/3265/4878/8877/859/23236/5600/3146/5478/1616/7124	39
BP	GO:0033135	regulation of peptidyl-serine phosphorylation	29/903	144/18800	4.06E-11	1.34E-09	6.82E-10	3082/960/578/5743/3320/6789/8767/857/7474/1981/79109/3976/5894/5562/4803/3569/7295/351/1956/4915/5058/284/9530/152559/624/596/627/10399/7124	29
BP	GO:0002064	epithelial cell development	35/903	203/18800	4.11E-11	1.35E-09	6.85E-10	7132/8626/57103/5241/231/3383/3091/7082/2931/1021/4233/59/7474/652/6662/3553/23022/406/3572/9575/1910/10413/4478/2697/654/6781/2150/367/1000/4615/1003/23236/6714/7124/5175	35
BP	GO:0042063	gliogenesis	43/903	291/18800	4.80E-11	1.56E-09	7.92E-10	5583/7133/4653/2817/9948/5594/23405/1021/5764/6347/57142/3953/2185/6662/3553/9572/3976/3949/7223/3845/3572/301/3569/7099/4609/2247/6647/351/1030/4915/3084/4323/27185/1524/5028/1000/2596/5179/1436/6900/1435/7124/6348	43
BP	GO:0006066	alcohol metabolic process	49/903	361/18800	4.80E-11	1.56E-09	7.92E-10	221/55/3479/51474/10170/4779/338/231/9517/4790/2246/2820/1718/3953/5321/2185/5447/8854/3949/2643/5562/3158/1910/1545/5950/2247/8720/6647/351/1609/1646/654/84532/2539/2232/5563/19/5028/1798/8877/23236/1645/56624/8644/6817/125/3269/128/1066	49
BP	GO:0018209	peptidyl-serine modification	47/903	338/18800	5.19E-11	1.68E-09	8.50E-10	1634/3082/960/5583/7444/578/28996/5743/3320/5594/9252/6789/8767/857/6505/7474/1981/6446/79109/3976/5894/5562/4803/3569/7295/351/1609/1956/4915/5058/284/9530/1859/5563/11009/152559/7048/624/596/9451/627/2081/5062/6714/7150/10399/7124	47
BP	GO:0070059	intrinsic apoptotic signaling pathway in response to endoplasmic reticulum stress	19/903	63/18800	6.10E-11	1.96E-09	9.94E-10	578/23645/10961/7494/27113/51060/8795/7186/7009/5371/7157/10525/90993/596/9451/2081/5770/837/54870	19
BP	GO:0009314	response to radiation	55/903	438/18800	6.61E-11	2.11E-09	1.07E-09	23028/672/477/578/3309/5743/10714/57103/7520/5788/285/3091/7076/1936/5602/1410/6506/5562/5111/3845/1965/9575/301/7295/4609/10413/5371/7157/351/388/1956/23657/7508/2776/3815/2071/3428/1642/4255/51499/596/6356/5970/3265/2072/7056/5179/2903/23621/2547/4311/4312/3269/7124/358	55
BP	GO:0043254	regulation of protein-containing complex assembly	52/903	401/18800	6.78E-11	2.16E-09	1.09E-09	2288/637/578/3309/2006/5610/832/3320/2017/10273/4233/5216/1410/1981/7341/29103/2185/6662/7186/4131/5894/3021/948/5879/7099/7453/7157/4478/7013/2934/5058/6188/389/9530/3084/1859/3020/19/382/5734/6356/4615/1003/859/3146/4312/6714/10399/1639/7114/1654/7124	52
BP	GO:0071347	cellular response to interleukin-1	25/903	111/18800	7.15E-11	2.26E-09	1.15E-09	5976/7444/3091/9252/958/6347/4790/3554/5740/6662/3553/9572/3569/3557/4609/80149/3037/6356/4615/5970/23236/5600/6352/6351/6348	25
BP	GO:0032612	interleukin-1 production	27/903	129/18800	7.55E-11	2.36E-09	1.20E-09	3479/841/8767/7474/54206/7128/301/948/3569/7099/834/5371/351/3428/80149/2150/64127/1524/4615/6288/4023/8877/2149/6284/3146/7124/6348	27
BP	GO:0032652	regulation of interleukin-1 production	27/903	129/18800	7.55E-11	2.36E-09	1.20E-09	3479/841/8767/7474/54206/7128/301/948/3569/7099/834/5371/351/3428/80149/2150/64127/1524/4615/6288/4023/8877/2149/6284/3146/7124/6348	27
BP	GO:0032102	negative regulation of response to external stimulus	54/903	429/18800	9.03E-11	2.81E-09	1.42E-09	7035/2534/3479/3082/10062/7133/10203/7132/5788/285/8829/5327/6347/4790/7474/7128/6696/7010/5328/5740/9572/3949/6737/5468/5176/5156/9314/2247/5045/6647/8573/710/103/3428/5654/1398/64127/5734/54625/6288/947/2/7056/1003/5592/253943/23621/3123/100/5094/6714/1803/4277/7124	54
BP	GO:0010594	regulation of endothelial cell migration	37/903	230/18800	9.19E-11	2.84E-09	1.44E-09	6915/1634/2324/5743/285/8829/3162/5641/3091/958/5764/4233/2246/7474/4780/7010/2185/652/5468/5176/2113/301/5879/9314/2247/388/7424/284/6781/80149/3728/6667/3146/659/1460/7114/7124	37
BP	GO:0031098	stress-activated protein kinase signaling cascade	39/903	252/18800	9.45E-11	2.91E-09	1.47E-09	3082/355/2324/5610/28996/2122/5594/8767/4790/5602/1410/7474/2185/652/3553/7186/7099/4609/3480/351/1956/27250/8324/80149/2150/7098/64127/5734/4615/3265/4878/8877/859/23236/5600/3146/5478/1616/7124	39
BP	GO:1904646	cellular response to amyloid-beta	16/903	45/18800	1.23E-10	3.75E-09	1.90E-09	2534/3479/4804/3383/5641/4363/478/3676/948/7099/3480/351/2697/23621/837/7124	16
BP	GO:0008016	regulation of heart contraction	35/903	211/18800	1.25E-10	3.79E-09	1.92E-09	477/4205/490/6548/1832/6640/478/2931/857/6505/10539/7531/1839/2034/7341/5997/845/3759/3741/59272/2643/1910/133/2697/6781/6271/80149/3752/3728/4878/6330/859/100/801/7124	35
BP	GO:0008202	steroid metabolic process	45/903	323/18800	1.26E-10	3.81E-09	1.93E-09	56603/51474/10170/4779/338/231/5641/10273/4790/2246/1718/3953/3290/6696/6615/9572/5447/7533/3949/5562/3158/5156/1910/1545/3480/8720/6647/351/1609/285440/133/1646/654/3815/2539/2232/5563/19/5087/1645/8644/6817/51170/1066/7124	45
BP	GO:0032642	regulation of chemokine production	23/903	97/18800	1.36E-10	4.09E-09	2.07E-09	5610/3162/3091/8767/7474/3553/3569/9314/7099/90865/351/2150/7098/64127/4615/4023/23765/1436/347/3146/4155/1654/7124	23
BP	GO:2001237	negative regulation of extrinsic apoptotic signaling pathway	23/903	97/18800	1.36E-10	4.09E-09	2.07E-09	8837/672/3479/3082/2017/3383/8829/3162/7128/652/3553/10197/5894/10413/3685/5196/2668/367/596/5970/6714/1654/7124	23
BP	GO:0046209	nitric oxide metabolic process	21/903	81/18800	1.43E-10	4.28E-09	2.17E-09	4843/5743/3320/2717/857/2185/5740/3553/5447/2643/948/5879/9314/7099/1545/23576/80149/1524/947/7124/3043	21
BP	GO:0061041	regulation of wound healing	27/903	133/18800	1.58E-10	4.67E-09	2.37E-09	7035/6915/4638/7494/5327/857/59/1839/4780/2152/7128/5328/5156/301/948/2247/8573/710/2150/1398/947/3265/196527/7056/2149/5592/7124	27
BP	GO:0043542	endothelial cell migration	41/903	279/18800	1.62E-10	4.77E-09	2.42E-09	6915/1634/2324/5743/285/8829/3162/5641/3091/958/5764/4233/2246/7474/4780/7010/2185/652/5468/5176/2113/301/5879/9314/1545/2247/1012/388/7424/284/6781/80149/3728/1003/6667/3146/1803/659/1460/7114/7124	41
BP	GO:0046683	response to organophosphorus	26/903	124/18800	1.62E-10	4.77E-09	2.42E-09	23028/3309/5743/328/5327/196/1277/6772/2185/3553/1036/3158/1545/6647/351/1609/1393/6781/5028/682/5139/7056/5179/7490/1645/358	26
BP	GO:0032602	chemokine production	23/903	98/18800	1.70E-10	4.97E-09	2.52E-09	5610/3162/3091/8767/7474/3553/3569/9314/7099/90865/351/2150/7098/64127/4615/4023/23765/1436/347/3146/4155/1654/7124	23
BP	GO:1905897	regulation of response to endoplasmic reticulum stress	21/903	82/18800	1.84E-10	5.32E-09	2.70E-09	10062/578/3309/23645/10961/7494/857/55161/4780/51060/22926/7009/7873/10525/90993/9451/2081/10134/5770/10399/1388	21
BP	GO:2001057	reactive nitrogen species metabolic process	21/903	82/18800	1.84E-10	5.32E-09	2.70E-09	4843/5743/3320/2717/857/2185/5740/3553/5447/2643/948/5879/9314/7099/1545/23576/80149/1524/947/7124/3043	21
BP	GO:2001235	positive regulation of apoptotic signaling pathway	27/903	134/18800	1.88E-10	5.42E-09	2.75E-09	637/355/4804/8626/5788/6789/27113/5518/857/835/5414/1075/8743/7186/1984/4609/5371/7157/6647/6188/2923/8575/5062/10134/10399/51024/7124	27
BP	GO:0002831	regulation of response to biotic stimulus	47/903	351/18800	1.91E-10	5.45E-09	2.77E-09	3075/2534/330/10062/841/57103/7520/3320/8767/11140/196/7474/6772/4780/7128/29126/57169/3553/6737/5468/948/7099/4841/710/5058/654/103/3428/80149/2150/5654/1398/64127/54625/2/5062/253943/3916/3146/3123/1604/5770/2547/5094/6714/4277/6352	47
BP	GO:0019216	regulation of lipid metabolic process	46/903	339/18800	1.92E-10	5.45E-09	2.77E-09	672/10062/5743/338/2321/10273/857/8721/4790/2246/9555/5159/7010/29103/2185/2181/6615/6662/3553/718/9572/5447/3949/5468/5562/5156/301/2247/3480/8720/6647/3491/1609/133/5140/654/3815/51094/824/64127/8877/347/8644/6714/1066/7124	46
BP	GO:0043405	regulation of MAP kinase activity	32/903	183/18800	1.93E-10	5.48E-09	2.78E-09	4254/5788/50507/10961/958/2321/857/2246/5159/7474/5997/2185/652/3553/7186/5468/7099/2247/1956/5058/6188/27250/3815/152559/64127/3265/4878/2081/859/5770/6714/7124	32
BP	GO:0007568	aging	30/903	163/18800	1.95E-10	5.51E-09	2.79E-09	7133/578/490/8626/5743/328/7076/835/1410/1075/6506/5159/4780/27230/821/968/5176/1965/1910/2247/4089/133/710/7048/2879/5028/5179/347/4311/4155	30
BP	GO:0060047	heart contraction	38/903	247/18800	1.96E-10	5.51E-09	2.79E-09	477/4205/490/6548/1832/6640/6445/478/2931/857/6505/10539/7531/1839/2034/7341/5997/845/3759/3741/59272/2643/1910/6647/2934/133/2697/6781/6271/80149/3752/3728/4878/6330/859/100/801/7124	38
BP	GO:1901224	positive regulation of NIK/NF-kappaB signaling	19/903	67/18800	2.00E-10	5.59E-09	2.83E-09	5610/10725/8809/3553/81/7099/351/1956/6188/27250/4306/7098/64127/929/5970/8877/56892/1654/7124	19
BP	GO:0051092	positive regulation of NF-kappaB transcription factor activity	29/903	154/18800	2.22E-10	6.17E-09	3.13E-09	8837/5583/5610/9252/958/8767/857/7474/8809/7706/3553/7186/6737/10346/9575/948/7099/351/6188/7098/64127/1524/367/4615/5970/8877/3556/5478/7124	29
BP	GO:0006809	nitric oxide biosynthetic process	20/903	75/18800	2.27E-10	6.27E-09	3.18E-09	4843/5743/3320/2717/857/2185/5740/3553/2643/948/5879/9314/7099/1545/23576/80149/1524/947/7124/3043	20
BP	GO:0071375	cellular response to peptide hormone stimulus	42/903	294/18800	2.38E-10	6.55E-09	3.32E-09	8837/490/27131/6548/7494/328/5327/23516/2931/857/4790/6772/4780/54206/3416/3553/5447/9518/4131/5468/5562/3158/29988/4609/1545/3480/1393/57105/5140/51094/6464/3716/2200/1398/7532/5970/4023/23236/6667/5770/6714/5167	42
BP	GO:0060249	anatomical structure homeostasis	44/903	319/18800	2.81E-10	7.69E-09	3.90E-09	952/3920/25937/2296/490/5743/50507/3091/7082/6505/4015/2034/6513/7128/6696/2185/6662/5562/3845/3569/7099/10413/5950/6647/1513/2697/284/213/4982/567/64127/5028/596/947/1003/2149/859/1436/1435/4520/6714/4155/1639/5175	44
BP	GO:0030968	endoplasmic reticulum unfolded protein response	20/903	76/18800	2.94E-10	8.01E-09	4.06E-09	578/3309/5610/23645/7494/10273/55161/4780/22926/27230/1965/8720/90993/9451/2081/64764/5770/54870/10399/1388	20
BP	GO:1990266	neutrophil migration	26/903	128/18800	3.39E-10	9.20E-09	4.67E-09	9948/2920/6347/7060/3554/1441/3553/5880/5879/4283/90550/5196/2919/5479/64127/719/6356/682/4615/6288/5478/1803/5175/6352/6351/6348	26
BP	GO:2000278	regulation of DNA biosynthetic process	25/903	119/18800	3.49E-10	9.42E-09	4.78E-09	3082/10039/7520/3320/50507/3183/5594/143/5159/2185/3181/7014/5111/3178/9314/4609/1545/2247/7157/7013/3192/7203/6714/659/7124	25
BP	GO:0032872	regulation of stress-activated MAPK cascade	33/903	198/18800	3.71E-10	9.97E-09	5.06E-09	3082/355/2324/5610/28996/2122/5594/8767/7474/2185/652/3553/7186/7099/4609/3480/351/1956/27250/8324/80149/2150/7098/64127/4615/3265/4878/8877/859/23236/3146/5478/7124	33
BP	GO:1901215	negative regulation of neuron death	34/903	209/18800	3.92E-10	1.05E-08	5.31E-09	7133/28996/57103/8829/3162/5641/3091/6505/6347/135112/1981/2185/7186/5538/5176/10763/3845/4803/3572/6647/4841/4915/10525/23657/284/1524/2668/596/947/3265/627/2149/1435/10399	34
BP	GO:2001243	negative regulation of intrinsic apoptotic signaling pathway	23/903	102/18800	4.01E-10	1.07E-08	5.41E-09	23028/5329/637/960/5743/7494/3091/4780/51060/6615/7178/7009/4841/10525/90993/624/51499/596/5478/5770/6714/4722/1654	23
BP	GO:0051384	response to glucocorticoid	27/903	139/18800	4.49E-10	1.18E-08	6.00E-09	8837/4129/490/5743/5327/2908/54206/5447/1036/5176/5111/3158/301/3569/3557/1545/3480/133/1977/654/3192/6781/249/596/2/7124/358	27
BP	GO:1903900	regulation of viral life cycle	27/903	139/18800	4.49E-10	1.18E-08	6.00E-09	920/5610/26986/6732/3956/7706/6590/57169/6780/6737/10346/6041/2934/23367/4599/103/3428/1642/596/84875/4261/3123/5478/1654/7124/7726/6352	27
BP	GO:0030324	lung development	31/903	179/18800	4.76E-10	1.25E-08	6.33E-09	2324/5241/5594/1522/4015/2246/5159/7474/84695/2034/54206/3290/652/6662/3976/8854/1116/3845/3158/5156/10413/5950/2247/23657/4323/7048/7534/4311/100/659/7124	31
BP	GO:0050792	regulation of viral process	29/903	159/18800	4.90E-10	1.28E-08	6.49E-09	920/5610/26986/6732/3956/6772/7706/6590/57169/6780/6737/10346/6041/2040/2934/23367/4599/103/3428/1642/596/84875/4261/3123/5478/1654/7124/7726/6352	29
BP	GO:0006939	smooth muscle contraction	24/903	112/18800	5.11E-10	1.33E-08	6.75E-09	952/6915/477/10203/4638/490/5743/2017/857/59/5997/4629/1910/6647/3778/3815/3673/624/2668/8877/5021/2149/5592/100	24
BP	GO:0070302	regulation of stress-activated protein kinase signaling cascade	33/903	201/18800	5.55E-10	1.44E-08	7.29E-09	3082/355/2324/5610/28996/2122/5594/8767/7474/2185/652/3553/7186/7099/4609/3480/351/1956/27250/8324/80149/2150/7098/64127/4615/3265/4878/8877/859/23236/3146/5478/7124	33
BP	GO:0010595	positive regulation of endothelial cell migration	26/903	131/18800	5.77E-10	1.49E-08	7.55E-09	2324/5743/8829/3162/5641/3091/958/4233/2246/7474/4780/7010/2185/652/2113/301/5879/2247/388/7424/284/80149/6667/3146/659/7114	26
BP	GO:0001655	urogenital system development	46/903	352/18800	6.72E-10	1.73E-08	8.75E-09	56603/8837/2288/25937/3371/2296/8626/231/285/8829/59/2246/5159/7337/7474/4358/6772/4953/7010/652/6662/3976/8854/5176/3158/5156/301/1910/4609/10413/5950/2247/4089/654/284/2200/2668/367/3037/596/947/7490/5087/1282/4311/5175	46
BP	GO:0050918	positive chemotaxis	18/903	64/18800	6.97E-10	1.78E-08	9.03E-09	3082/285/8829/4233/7474/2152/652/2247/1012/7424/284/3673/2150/2277/2668/3146/6352/6348	18
BP	GO:0006839	mitochondrial transport	31/903	182/18800	7.28E-10	1.85E-08	9.38E-09	637/10953/578/3320/10075/6548/27113/2931/10531/7323/29103/84266/140823/10245/5880/26515/5562/26519/7157/9530/255027/1376/134266/293/3308/596/9776/401505/10134/51024/51025	31
BP	GO:0032355	response to estradiol	25/903	123/18800	7.30E-10	1.85E-08	9.38E-09	8837/952/841/5743/338/1277/1410/5159/116151/8202/8854/4131/5111/301/4609/1545/3480/1393/1956/6529/3673/2879/5021/5179/10628	25
BP	GO:0032768	regulation of monooxygenase activity	17/903	57/18800	7.56E-10	1.91E-08	9.66E-09	3091/2717/857/4790/7421/4883/2185/3553/5447/2643/7014/1956/23576/6271/2668/859/7124	17
BP	GO:0030323	respiratory tube development	31/903	183/18800	8.37E-10	2.10E-08	1.07E-08	2324/5241/5594/1522/4015/2246/5159/7474/84695/2034/54206/3290/652/6662/3976/8854/1116/3845/3158/5156/10413/5950/2247/23657/4323/7048/7534/4311/100/659/7124	31
BP	GO:0001935	endothelial cell proliferation	32/903	194/18800	8.97E-10	2.24E-08	1.14E-08	2324/4804/7075/8829/3162/3091/2321/857/6347/7060/7474/3676/6772/2152/7010/652/8854/5468/2247/1012/7424/654/4323/2277/6356/947/2081/6667/3146/659/4893/7124	32
BP	GO:0051341	regulation of oxidoreductase activity	23/903	106/18800	9.02E-10	2.25E-08	1.14E-08	3091/2717/857/4790/7421/4883/2185/3553/5447/8639/2643/7014/1956/23576/6271/64127/2668/9973/859/4697/7124/84334/112812	23
BP	GO:0043491	protein kinase B signaling	34/903	216/18800	9.59E-10	2.38E-08	1.20E-08	3479/4653/3320/50507/958/4233/6347/1839/4015/57142/2152/7010/6662/3553/9518/83667/1116/7295/2247/3480/1956/4915/1646/284/9530/3084/1524/859/8644/6714/10399/7124/6352/6348	34
BP	GO:0051480	regulation of cytosolic calcium ion concentration	46/903	356/18800	9.75E-10	2.41E-08	1.22E-08	952/6915/2534/477/578/490/5788/2280/857/7531/7474/845/2185/3741/7223/5156/948/1910/3685/2247/4283/7009/5371/133/2911/5739/2150/1524/624/5028/5734/596/719/6288/5021/2149/859/2903/10134/51393/3146/1604/801/51714/51024/6348	46
BP	GO:0016049	cell growth	56/903	484/18800	1.01E-09	2.48E-08	1.26E-08	952/3479/3371/3320/2017/6548/1808/8829/5716/5518/2931/1410/1839/7474/1981/3676/57142/2335/5997/6446/6696/2185/8239/6662/83667/5538/4131/3021/4803/91/10413/102/5371/7157/4089/351/1956/2697/4323/51094/2539/27185/3020/7048/596/8877/627/859/7490/51393/5167/659/10399/4722/55384/1654	56
BP	GO:0048771	tissue remodeling	30/903	174/18800	1.01E-09	2.48E-08	1.26E-08	952/578/2324/2296/7075/50507/3091/7076/5764/857/7421/7060/2034/3953/7128/6696/2185/3976/5468/3569/7157/1513/2697/4323/4921/4982/2149/1436/6714/659	30
BP	GO:0043406	positive regulation of MAP kinase activity	24/903	116/18800	1.09E-09	2.66E-08	1.35E-08	4254/5788/50507/10961/958/2321/2246/5159/7474/2185/3553/7186/7099/2247/1956/5058/6188/3815/64127/3265/2081/5770/6714/7124	24
BP	GO:0033138	positive regulation of peptidyl-serine phosphorylation	23/903	107/18800	1.10E-09	2.66E-08	1.35E-08	960/5743/3320/6789/8767/857/7474/1981/79109/3976/5894/4803/3569/7295/351/1956/4915/5058/284/9530/596/627/7124	23
BP	GO:0030879	mammary gland development	26/903	135/18800	1.14E-09	2.76E-08	1.40E-08	5241/5594/7494/3091/857/7421/7474/57142/652/6662/1036/2247/5371/2697/3084/7048/3673/367/4255/6356/5021/859/1436/1435/6714/4830	26
BP	GO:0051346	negative regulation of hydrolase activity	47/903	371/18800	1.24E-09	2.96E-08	1.50E-08	7035/5329/3082/330/960/7077/5743/334/23645/2280/7076/23516/1410/2597/1718/3953/5997/5524/6590/718/25824/5447/5894/5176/7014/4803/301/9314/7009/5045/351/7013/710/9530/5274/3428/1508/51499/3265/2/55920/5062/6714/5265/1654/7124/358	47
BP	GO:1903706	regulation of hemopoiesis	47/903	371/18800	1.24E-09	2.96E-08	1.50E-08	56603/920/4254/841/5788/7494/3091/8767/1021/5764/3313/4015/84695/6772/1441/2185/116151/652/3976/2113/301/91/7099/4609/6647/6935/7071/4323/7048/5196/80149/7098/2200/567/56892/1435/3146/3123/2547/100/8364/7124/554313/8370/8294/8367/6348	47
BP	GO:0010638	positive regulation of organelle organization	56/903	487/18800	1.27E-09	3.02E-08	1.53E-08	5329/1634/637/3479/10928/4653/22998/9948/7520/2017/8829/5594/3091/27113/2931/4233/5216/9555/5159/7474/7010/2185/8743/3181/3553/4131/7014/10763/56907/301/3178/5879/5371/7157/10146/4478/2934/5058/6188/389/90550/9530/7203/2150/382/6356/171024/3265/8877/859/23236/1778/6714/1639/51024/7124	56
BP	GO:0071384	cellular response to corticosteroid stimulus	17/903	59/18800	1.37E-09	3.26E-08	1.65E-08	8837/490/5327/2908/54206/6446/5901/5176/3158/301/1545/3480/1977/3192/6781/8644/358	17
BP	GO:0034250	positive regulation of cellular amide metabolic process	29/903	167/18800	1.62E-09	3.82E-08	1.94E-08	7812/4904/26986/5337/23645/2931/1981/4780/27230/2185/79072/22927/1984/3569/1545/3491/3192/23367/3673/64127/1938/6203/5970/8663/6667/253943/1654/7124/6352	29
BP	GO:0060759	regulation of response to cytokine stimulus	30/903	178/18800	1.77E-09	4.18E-08	2.12E-08	10062/7444/841/7132/5788/3091/8767/11140/857/7474/3554/7128/7186/7837/5468/3569/3557/9314/7099/834/284/103/2150/54625/8877/1435/253943/5770/837/6352	30
BP	GO:0006626	protein targeting to mitochondrion	22/903	101/18800	1.93E-09	4.52E-08	2.29E-08	637/10953/3320/10075/2931/10531/7323/29103/140823/10245/5880/26515/5562/26519/9530/134266/3308/9776/401505/10134/51024/51025	22
BP	GO:0008630	intrinsic apoptotic signaling pathway in response to DNA damage	22/903	101/18800	1.93E-09	4.52E-08	2.29E-08	23028/672/637/960/7133/578/28996/7132/8626/3162/835/6615/7178/597/5371/7157/6188/3428/51499/596/3090/7124	22
BP	GO:0032611	interleukin-1 beta production	23/903	110/18800	1.95E-09	4.52E-08	2.29E-08	3479/841/8767/7474/54206/7128/948/3569/7099/834/5371/351/3428/80149/2150/64127/1524/4615/4023/8877/2149/7124/6348	23
BP	GO:0032651	regulation of interleukin-1 beta production	23/903	110/18800	1.95E-09	4.52E-08	2.29E-08	3479/841/8767/7474/54206/7128/948/3569/7099/834/5371/351/3428/80149/2150/64127/1524/4615/4023/8877/2149/7124/6348	23
BP	GO:0019932	second-messenger-mediated signaling	41/903	303/18800	2.04E-09	4.70E-08	2.38E-08	6915/4843/920/3479/477/5788/6548/10725/5518/196/845/2185/6662/5562/948/1910/1012/1609/1956/133/5140/23576/90550/3084/1524/3094/9451/5139/4878/8877/2903/5592/10134/3269/100/801/51024/7124/358/6351/6348	41
BP	GO:0001558	regulation of cell growth	50/903	415/18800	2.07E-09	4.76E-08	2.41E-08	952/3479/3371/2017/6548/1808/8829/5716/5518/2931/1410/1839/7474/1981/57142/2335/5997/6446/6696/2185/83667/5538/4131/3021/4803/91/10413/102/5371/7157/4089/1956/2697/4323/51094/2539/27185/3020/596/8877/627/859/7490/51393/5167/659/10399/4722/55384/1654	50
BP	GO:0014066	regulation of phosphatidylinositol 3-kinase signaling	23/903	111/18800	2.35E-09	5.38E-08	2.73E-08	1634/3479/3082/4653/2321/5159/7337/2335/7010/6662/5156/79899/2247/3480/1956/4915/284/3815/2150/2149/6714/7124/6352	23
BP	GO:0045428	regulation of nitric oxide biosynthetic process	17/903	61/18800	2.42E-09	5.52E-08	2.80E-08	5743/3320/2717/857/2185/5740/3553/948/5879/9314/7099/23576/80149/1524/947/7124/3043	17
BP	GO:0006937	regulation of muscle contraction	29/903	170/18800	2.48E-09	5.63E-08	2.85E-08	6915/477/10203/490/5743/2017/6548/1832/857/7341/5997/845/3759/59272/6647/3778/3815/6781/80149/3673/3728/4878/8877/5021/2149/859/5592/100/801	29
BP	GO:0046777	protein autophosphorylation	34/903	224/18800	2.53E-09	5.73E-08	2.91E-08	2534/7444/2324/5610/5788/6789/8428/2321/857/5159/54206/7010/2185/1965/5156/91/3480/1956/4915/5058/7424/3815/1859/4921/9451/9943/9776/2081/5062/1436/6714/5167/801/1654	34
BP	GO:1904035	regulation of epithelial cell apoptotic process	21/903	94/18800	2.77E-09	6.23E-08	3.16E-08	8837/3383/3162/958/6347/3676/4780/7128/7010/5562/1965/3569/10413/3480/2934/27250/284/196527/1003/8644/7124	21
BP	GO:0060541	respiratory system development	32/903	203/18800	2.87E-09	6.45E-08	3.27E-08	2324/5241/5594/1522/4015/2246/5159/7474/84695/2034/54206/3290/652/6662/3976/8854/1116/3845/3158/5156/10413/5950/2247/23657/4323/7048/7534/7490/4311/100/659/7124	32
BP	GO:0007159	leukocyte cell-cell adhesion	47/903	381/18800	2.96E-09	6.61E-08	3.35E-08	3683/920/2534/3479/960/5788/3383/3956/7494/10725/8767/857/6347/6404/64083/3676/84695/29126/652/3553/5880/3620/3572/2113/301/3569/9314/4478/6188/3678/7048/80149/567/64127/1524/3037/5970/4973/3146/3123/1604/100/6714/1803/7124/5175/6352	47
BP	GO:0009743	response to carbohydrate	34/903	226/18800	3.20E-09	7.13E-08	3.62E-08	10203/5743/338/50507/3383/285/7494/3091/23516/2185/3553/9572/83667/4131/5894/5562/5176/3158/4609/3480/4089/25874/6529/3745/5563/7048/3673/4023/2081/23236/3123/51714/10399/10628	34
BP	GO:0048661	positive regulation of smooth muscle cell proliferation	21/903	95/18800	3.39E-09	7.52E-08	3.81E-08	3479/10203/5743/3162/1839/5159/6772/652/3569/7099/4609/2247/3480/1012/2697/7048/3673/4615/2081/7124/6352	21
BP	GO:0061437	renal system vasculature development	12/903	29/18800	3.41E-09	7.52E-08	3.81E-08	8837/285/8829/59/5159/7010/652/5156/284/947/7490/5175	12
BP	GO:0061440	kidney vasculature development	12/903	29/18800	3.41E-09	7.52E-08	3.81E-08	8837/285/8829/59/5159/7010/652/5156/284/947/7490/5175	12
BP	GO:1904645	response to amyloid-beta	16/903	55/18800	3.59E-09	7.86E-08	3.99E-08	2534/3479/4804/3383/5641/4363/478/3676/948/7099/3480/351/2697/23621/837/7124	16
BP	GO:0031331	positive regulation of cellular catabolic process	52/903	449/18800	3.91E-09	8.54E-08	4.33E-08	5976/7812/1634/3479/7133/4904/26986/9817/3320/3162/9517/3091/5716/10273/6923/8767/2931/857/1075/7341/4780/22926/7128/2185/3553/3949/83667/6737/10346/5562/79899/3569/4609/5045/351/4478/26353/3192/4343/23367/5563/27185/80149/5702/64127/859/253943/10134/3146/5770/10399/7124	52
BP	GO:0044409	entry into host	27/903	153/18800	4.10E-09	8.89E-08	4.51E-08	920/3383/8829/3956/857/6404/3416/7706/9972/3949/59272/6737/10346/1514/3685/1956/2934/3678/3673/1508/682/4261/3916/3123/1604/6714/7726	27
BP	GO:0045834	positive regulation of lipid metabolic process	27/903	153/18800	4.10E-09	8.89E-08	4.51E-08	10062/5743/2321/2246/5159/7010/2185/2181/3553/9572/5447/3949/5468/5562/5156/301/2247/3480/3491/133/654/3815/824/64127/6714/1066/7124	27
BP	GO:0006970	response to osmotic stress	19/903	79/18800	4.24E-09	9.16E-08	4.64E-08	4638/5743/7520/231/10725/10367/54206/6513/2185/56262/7157/3778/3673/7098/624/9943/1654/7124/358	19
BP	GO:0050818	regulation of coagulation	18/903	71/18800	4.37E-09	9.41E-08	4.77E-08	7035/6915/10544/5327/857/4780/2152/5328/5156/948/710/308/2150/947/196527/7056/2149/5592	18
BP	GO:0002683	negative regulation of immune system process	50/903	425/18800	4.63E-09	9.93E-08	5.03E-08	2534/10062/10039/4254/5788/3162/1021/196/6347/3313/84695/7128/29126/652/6662/9572/968/3949/3620/6737/5468/301/7099/4609/7009/5045/710/284/103/3428/80149/7098/2200/1398/64127/1524/5734/54625/2/23236/253943/347/3146/3123/1604/100/6714/1803/7124/6348	50
BP	GO:0042594	response to starvation	31/903	196/18800	4.67E-09	9.97E-08	5.06E-08	3920/355/3309/5610/5594/7494/8428/4780/6513/29103/83667/5562/1965/3158/3178/23710/81631/7157/83939/133/7071/23367/5563/3428/213/80149/596/9451/8644/10533/659	31
BP	GO:0043523	regulation of neuron apoptotic process	32/903	207/18800	4.70E-09	1.00E-07	5.08E-08	28996/8829/3162/5641/3091/835/6505/6347/2185/5538/10763/3845/4803/3572/7157/6647/4841/4915/10525/284/3745/2539/1524/2668/3684/596/3265/627/2149/23621/7124/6348	32
BP	GO:0019079	viral genome replication	25/903	134/18800	4.72E-09	1.00E-07	5.08E-08	5610/26986/6732/6347/6590/57169/6780/6041/5868/2040/23367/4599/103/3428/80149/3429/5479/1642/596/84875/5478/5094/1654/7124/6352	25
BP	GO:0042692	muscle cell differentiation	47/903	387/18800	4.90E-09	1.03E-07	5.25E-08	56603/8837/23028/3479/4904/4205/9948/50507/6548/7494/2931/4015/5159/5997/57486/652/6662/2318/81/9518/3021/4629/3845/5156/1910/4283/4089/58/6935/133/27250/3192/8324/3084/4323/3815/2539/824/3020/6443/1000/596/627/859/7490/5600/659	47
BP	GO:0051090	regulation of DNA-binding transcription factor activity	52/903	452/18800	4.92E-09	1.03E-07	5.25E-08	8837/23028/5583/5610/28996/9817/3162/9252/958/5716/8767/857/5602/7474/8809/7341/7128/6446/7706/5740/3553/7186/6737/5468/10346/9575/948/3569/9314/7099/408/1545/351/6188/3815/4921/80149/7098/64127/1524/367/4615/5970/3728/8877/84875/3556/5478/5167/7114/7124/7726	52
BP	GO:0030593	neutrophil chemotaxis	22/903	106/18800	5.05E-09	1.06E-07	5.36E-08	2920/6347/7060/1441/3553/5880/5879/4283/90550/5196/2919/5479/64127/719/6356/682/6288/5478/1803/6352/6351/6348	22
BP	GO:0032755	positive regulation of interleukin-6 production	21/903	97/18800	5.06E-09	1.06E-07	5.36E-08	4843/7494/8767/7474/3553/948/3569/7099/90865/351/2150/7098/64127/4615/4023/23765/2149/3146/3556/4155/7124	21
BP	GO:0042445	hormone metabolic process	34/903	230/18800	5.08E-09	1.06E-07	5.36E-08	56603/10170/231/3091/1522/10273/10404/4790/7173/1889/6696/3416/5447/8854/59272/5156/1514/1910/1545/5950/3480/5045/1513/1609/133/1646/654/1508/1645/8644/6817/125/1803/51170	34
BP	GO:0051091	positive regulation of DNA-binding transcription factor activity	37/903	265/18800	5.30E-09	1.10E-07	5.57E-08	8837/23028/5583/5610/28996/9252/958/8767/857/7474/8809/7706/3553/7186/6737/5468/10346/9575/948/3569/7099/351/6188/3815/4921/7098/64127/1524/367/4615/5970/3728/8877/3556/5478/7124/7726	37
BP	GO:0080164	regulation of nitric oxide metabolic process	17/903	64/18800	5.43E-09	1.12E-07	5.69E-08	5743/3320/2717/857/2185/5740/3553/948/5879/9314/7099/23576/80149/1524/947/7124/3043	17
BP	GO:0050729	positive regulation of inflammatory response	26/903	145/18800	5.60E-09	1.15E-07	5.82E-08	7132/5743/3956/4363/1075/7474/3553/718/3949/3620/3572/9575/2113/3569/7099/90865/834/351/27250/3673/7098/5734/4023/23765/7124/6348	26
BP	GO:0072006	nephron development	26/903	145/18800	5.60E-09	1.15E-07	5.82E-08	8837/25937/2296/285/59/2246/5159/4358/6772/7010/652/6662/3976/5156/1910/4609/10413/2247/4089/284/2668/596/947/7490/5087/5175	26
BP	GO:0071675	regulation of mononuclear cell migration	23/903	116/18800	5.76E-09	1.18E-07	5.97E-08	5594/5641/6347/7474/3676/2185/102/351/4478/1398/1524/719/9943/196527/1436/23236/1435/347/3146/7124/6352/6351/6348	23
BP	GO:0051591	response to cAMP	20/903	89/18800	5.91E-09	1.20E-07	6.10E-08	23028/3309/328/5327/196/1277/6772/2185/1036/3158/1545/351/1609/1393/6781/682/7056/5179/7490/358	20
BP	GO:0001959	regulation of cytokine-mediated signaling pathway	28/903	166/18800	6.04E-09	1.22E-07	6.19E-08	10062/7444/841/7132/5788/3091/8767/11140/857/7474/3554/7128/7186/7837/5468/3569/3557/834/284/103/2150/54625/8877/1435/253943/5770/837/6352	28
BP	GO:0071453	cellular response to oxygen levels	28/903	166/18800	6.04E-09	1.22E-07	6.19E-08	8837/355/28996/5743/57103/6548/3162/3091/10273/857/51142/2034/4780/5740/5468/5562/4609/7009/7157/10525/23576/6781/596/947/6714/10533/358/378938	28
BP	GO:0052126	movement in host environment	29/903	177/18800	6.44E-09	1.30E-07	6.58E-08	920/3383/8829/3956/857/6404/3416/7706/9972/3949/59272/6737/10346/1514/3685/1956/2934/3678/3673/1508/1642/682/4261/3916/3123/5478/1604/6714/7726	29
BP	GO:0046718	viral entry into host cell	26/903	146/18800	6.50E-09	1.31E-07	6.62E-08	920/3383/8829/3956/857/6404/3416/7706/9972/3949/59272/6737/10346/1514/3685/1956/2934/3678/3673/1508/682/4261/3916/3123/1604/7726	26
BP	GO:0071674	mononuclear cell migration	31/903	199/18800	6.78E-09	1.36E-07	6.88E-08	3683/3383/5594/5641/2321/6347/7474/3676/2185/301/3569/102/351/4478/1398/1524/719/6356/9943/6288/196527/1436/23236/1435/347/3146/7124/5175/6352/6351/6348	31
BP	GO:0045446	endothelial cell differentiation	23/903	117/18800	6.85E-09	1.37E-07	6.93E-08	7075/7132/3383/8829/7082/4233/8721/652/3553/1910/4089/4478/6935/654/3084/6781/2150/4615/1003/23236/659/7124/5175	23
BP	GO:0006940	regulation of smooth muscle contraction	17/903	65/18800	7.03E-09	1.40E-07	7.09E-08	6915/477/10203/490/5743/2017/857/5997/6647/3778/3815/3673/8877/5021/2149/5592/100	17
BP	GO:0032732	positive regulation of interleukin-1 production	18/903	73/18800	7.07E-09	1.40E-07	7.10E-08	841/8767/7474/948/3569/7099/834/351/3428/2150/64127/4615/6288/4023/6284/3146/7124/6348	18
BP	GO:0031348	negative regulation of defense response	37/903	268/18800	7.22E-09	1.42E-07	7.22E-08	2534/3479/3082/10062/7133/10203/7132/5788/4790/7128/7010/5740/9572/3949/6737/5468/5176/9314/5045/6647/710/103/3428/5654/1398/64127/5734/54625/6288/2/1003/253943/3123/100/5094/6714/4277	37
BP	GO:0001936	regulation of endothelial cell proliferation	29/903	178/18800	7.35E-09	1.44E-07	7.33E-08	2324/4804/7075/8829/3162/3091/2321/857/6347/7060/7474/3676/6772/2152/7010/652/8854/5468/2247/1012/7424/654/2277/6356/6667/3146/659/4893/7124	29
BP	GO:0072594	establishment of protein localization to organelle	50/903	431/18800	7.39E-09	1.45E-07	7.35E-08	3920/637/10953/3309/5743/3320/10075/6789/27113/2931/10531/5193/7323/4928/1871/9555/7341/7128/29103/9972/652/140823/10245/5880/968/26515/5901/5562/26519/948/5371/7157/7013/284/9530/7203/80149/134266/3308/3728/9776/401505/10134/3916/347/439/51024/51025/10628/8031	50
BP	GO:0045926	negative regulation of growth	35/903	245/18800	7.52E-09	1.47E-07	7.45E-08	8829/5641/3091/6789/5518/2931/1410/7474/57142/5997/6696/4502/652/9518/83667/5538/91/5950/5371/7157/4089/2697/51094/2539/7048/596/859/7490/5600/5167/659/10399/4722/55384/1654	35
BP	GO:1903320	regulation of protein modification by small protein conjugation or removal	35/903	246/18800	8.37E-09	1.63E-07	8.26E-08	23028/2534/672/330/3309/7321/3320/10075/2280/3091/5716/10273/8767/2931/857/23560/5414/7337/2034/7128/6737/408/6187/6135/6188/284/80149/64127/648/5970/8877/84875/5478/1616/1654	35
BP	GO:0042176	regulation of protein catabolic process	47/903	395/18800	9.44E-09	1.83E-07	9.28E-08	4843/2534/7133/7077/28996/9817/3320/10075/5716/7076/10273/6923/2931/857/1075/7337/7474/10213/4953/7341/4780/7128/5887/3416/2185/6662/3553/3949/10197/5371/5045/4089/6135/1956/4478/1915/3084/27185/5702/1642/5970/859/2903/10134/10533/10399/7124	47
BP	GO:0009266	response to temperature stimulus	29/903	180/18800	9.53E-09	1.84E-07	9.35E-08	3479/841/4804/490/5743/3320/80036/6548/3162/10273/7531/2246/7341/3306/3337/5562/1965/3158/6647/133/929/9451/947/4023/56892/51393/1616/4277/3281	29
BP	GO:0051897	positive regulation of protein kinase B signaling	23/903	119/18800	9.63E-09	1.86E-07	9.41E-08	4653/3320/50507/4233/1839/57142/2152/7010/9518/1116/7295/2247/3480/1956/1646/284/9530/3084/1524/8644/6714/7124/6348	23
BP	GO:0051701	biological process involved in interaction with host	30/903	191/18800	9.75E-09	1.87E-07	9.49E-08	920/3383/8829/3956/857/6404/3416/7706/9972/3949/59272/6737/10346/1514/3685/1956/2934/3678/3673/1508/1642/682/4261/3916/3123/5478/1604/6714/10533/7726	30
BP	GO:1901222	regulation of NIK/NF-kappaB signaling	22/903	110/18800	1.04E-08	1.99E-07	1.01E-07	5610/10725/8809/3553/81/7099/351/1956/6188/27250/4306/51094/80149/7098/64127/929/5970/8877/56892/7114/1654/7124	22
BP	GO:0061448	connective tissue development	36/903	260/18800	1.07E-08	2.03E-07	1.03E-07	8837/960/5744/7494/9517/3091/7076/23516/59/1277/4015/5159/7474/23314/6615/860/652/6662/5447/1289/1116/3158/2247/3491/1513/6935/654/6781/7048/9451/947/4094/64764/1435/7490/659	36
BP	GO:0051353	positive regulation of oxidoreductase activity	16/903	59/18800	1.10E-08	2.10E-07	1.06E-07	3091/7421/4883/2185/3553/5447/2643/7014/6271/64127/2668/9973/4697/7124/84334/112812	16
BP	GO:0009267	cellular response to starvation	27/903	160/18800	1.11E-08	2.11E-07	1.07E-07	3920/355/3309/5610/5594/7494/8428/4780/6513/29103/83667/5562/1965/3178/23710/81631/7157/7071/5563/3428/213/80149/596/9451/8644/10533/659	27
BP	GO:0072655	establishment of protein localization to mitochondrion	23/903	120/18800	1.14E-08	2.15E-07	1.09E-07	637/10953/3320/10075/27113/2931/10531/7323/29103/140823/10245/5880/26515/5562/26519/9530/134266/3308/9776/401505/10134/51024/51025	23
BP	GO:0071900	regulation of protein serine/threonine kinase activity	45/903	372/18800	1.18E-08	2.22E-07	1.13E-07	4254/5788/50507/10961/958/6789/5716/2321/11140/857/23560/2246/9555/5159/7474/5997/7128/2185/652/3553/7186/83667/5468/7099/2247/1956/1030/5058/6188/27250/3815/152559/64127/3265/4878/56892/2081/859/1436/5770/6714/801/659/1654/7124	45
BP	GO:0034341	response to interferon-gamma	25/903	140/18800	1.20E-08	2.25E-07	1.14E-07	4843/10062/958/11140/6347/2597/7474/6772/2643/6737/5468/7099/4609/834/7157/2934/3716/7098/6356/54625/4261/7124/6352/6351/6348	25
BP	GO:0032677	regulation of interleukin-8 production	21/903	102/18800	1.31E-08	2.45E-07	1.24E-07	4843/5788/7474/2152/3553/1116/301/3569/9314/7099/408/2150/7098/64127/929/4615/5970/2149/3146/7114/7124	21
BP	GO:0051101	regulation of DNA binding	23/903	121/18800	1.34E-08	2.50E-07	1.27E-07	23028/5329/3479/2296/28996/3162/8721/7341/3976/22927/5468/4803/7295/9314/4609/3428/3673/2072/3146/801/1460/7114/4830	23
BP	GO:0071897	DNA biosynthetic process	30/903	194/18800	1.41E-08	2.62E-07	1.33E-07	3082/10039/10714/7520/3320/50507/3183/5594/143/4015/5159/2185/3181/7014/5111/3178/9314/4609/1545/2247/5428/7157/7013/3192/7203/8877/84875/6714/659/7124	30
BP	GO:0061614	miRNA transcription	16/903	60/18800	1.44E-08	2.66E-07	1.35E-07	4804/3091/1655/2908/652/6662/5468/2113/9314/4609/2247/7157/4089/5970/7490/7124	16
BP	GO:0072001	renal system development	40/903	312/18800	1.52E-08	2.80E-07	1.42E-07	56603/8837/25937/2296/231/285/8829/59/2246/5159/7474/4358/6772/4953/7010/652/6662/3976/8854/5176/3158/5156/1910/4609/10413/5950/2247/4089/654/284/2200/2668/3037/596/947/7490/5087/1282/4311/5175	40
BP	GO:0032637	interleukin-8 production	21/903	103/18800	1.57E-08	2.89E-07	1.47E-07	4843/5788/7474/2152/3553/1116/301/3569/9314/7099/408/2150/7098/64127/929/4615/5970/2149/3146/7114/7124	21
BP	GO:0007204	positive regulation of cytosolic calcium ion concentration	41/903	325/18800	1.60E-08	2.94E-07	1.49E-07	952/6915/2534/477/578/5788/2280/857/845/2185/5156/948/1910/3685/2247/4283/7009/5371/133/2911/5739/2150/1524/624/5028/5734/596/719/6288/5021/2149/859/2903/10134/51393/3146/1604/801/51714/51024/6348	41
BP	GO:0043620	regulation of DNA-templated transcription in response to stress	15/903	53/18800	1.68E-08	3.07E-07	1.55E-07	3309/3162/3091/2034/4780/22926/83667/3337/7009/7157/90993/26287/5970/56892/1388	15
BP	GO:0060485	mesenchyme development	39/903	301/18800	1.71E-08	3.12E-07	1.58E-07	25937/3082/4254/2296/8829/5594/3091/59/1655/1277/5159/7474/57142/84695/2335/6772/6615/652/6662/3553/8854/1910/3569/4609/10413/4089/58/27250/3084/51094/7048/54949/2668/1000/3037/596/7490/659/348262	39
BP	GO:0031589	cell-substrate adhesion	44/903	364/18800	1.75E-08	3.19E-07	1.62E-07	3683/960/4653/22998/2017/6548/285/8829/6789/1021/1277/7450/3676/2335/7010/2185/5328/5880/81/26515/948/967/5879/3685/1012/3491/8573/284/8324/4323/3678/27185/3673/1398/3684/3037/596/29984/3728/947/55920/1435/347/6714	44
BP	GO:0071456	cellular response to hypoxia	25/903	143/18800	1.86E-08	3.38E-07	1.71E-07	8837/28996/5743/57103/6548/3162/3091/10273/51142/2034/4780/5740/5468/5562/4609/7009/7157/10525/23576/6781/596/947/6714/358/378938	25
BP	GO:0034063	stress granule assembly	11/903	27/18800	1.90E-08	3.42E-07	1.73E-07	7812/1656/23215/5562/1965/10146/5563/253943/1778/6311/1654	11
BP	GO:0072012	glomerulus vasculature development	11/903	27/18800	1.90E-08	3.42E-07	1.73E-07	8837/285/59/5159/7010/652/5156/284/947/7490/5175	11
BP	GO:0030099	myeloid cell differentiation	46/903	391/18800	1.93E-08	3.46E-07	1.75E-07	920/4254/841/28996/9948/3091/1021/3313/4015/6772/2034/1441/2185/116151/652/3976/5468/2113/91/7099/4609/5371/351/1030/7071/3815/2539/103/7048/3428/5196/2150/7098/2200/567/1436/1435/3123/8364/6714/7124/554313/8370/8294/8367/6348	46
BP	GO:0071902	positive regulation of protein serine/threonine kinase activity	31/903	208/18800	1.98E-08	3.54E-07	1.79E-07	4254/5788/50507/10961/958/6789/5716/2321/2246/5159/7474/2185/3553/7186/7099/2247/1956/5058/6188/3815/64127/3265/56892/2081/1436/5770/6714/801/659/1654/7124	31
BP	GO:0002697	regulation of immune effector process	43/903	353/18800	2.03E-08	3.62E-07	1.84E-07	3075/4843/7133/10039/5788/3383/7494/3162/958/8767/196/7474/84695/3554/8809/3553/718/7186/5880/301/948/3569/7099/5950/7009/710/284/3815/80149/2150/7098/9188/567/1398/64127/1524/3684/2/3916/3146/3123/1604/7124	43
BP	GO:0032757	positive regulation of interleukin-8 production	16/903	62/18800	2.40E-08	4.27E-07	2.16E-07	4843/7474/2152/3553/1116/3569/7099/2150/7098/64127/929/4615/5970/2149/3146/7124	16
BP	GO:0070585	protein localization to mitochondrion	23/903	125/18800	2.55E-08	4.52E-07	2.29E-07	637/10953/3320/10075/27113/2931/10531/7323/29103/140823/10245/5880/26515/5562/26519/9530/134266/3308/9776/401505/10134/51024/51025	23
BP	GO:0007548	sex differentiation	37/903	281/18800	2.60E-08	4.59E-07	2.33E-07	2288/7812/578/3309/4254/2296/8626/5241/835/5159/7337/7474/1718/10549/6662/3021/10468/5156/4609/1545/5950/4089/6647/2697/654/4323/3815/3020/7098/367/596/2/7490/5087/8644/6714/8031	37
BP	GO:0051235	maintenance of location	41/903	331/18800	2.70E-08	4.76E-07	2.41E-07	920/477/10062/3309/9817/5788/338/2280/5716/8605/857/4790/64083/845/2185/3553/84266/718/5468/948/3569/7295/3685/2247/4283/5371/2934/3192/213/80149/19/2200/7529/4023/2149/5167/801/1066/7114/7124/6348	41
BP	GO:0048863	stem cell differentiation	31/903	211/18800	2.78E-08	4.88E-07	2.48E-07	4254/2296/5610/8626/7520/5788/8829/5594/3091/1021/5764/3313/2335/4780/860/652/6662/3976/8854/5156/1910/10413/2247/7157/4089/3192/3084/3815/2668/1000/2	31
BP	GO:0030198	extracellular matrix organization	39/903	307/18800	2.96E-08	5.18E-07	2.63E-07	8837/7133/2006/2296/7075/7132/4791/857/1277/4015/4358/84695/5768/10549/6662/7837/1289/4629/5156/3569/102/1545/5045/351/3491/1513/4323/90993/9507/4921/1520/1278/4982/3037/7490/1282/4312/1803/7124	39
BP	GO:2000379	positive regulation of reactive oxygen species metabolic process	17/903	71/18800	2.97E-08	5.18E-07	2.63E-07	5159/4780/2185/140823/59272/948/7099/1545/7157/6647/873/7048/80149/2150/3684/1645/8644	17
BP	GO:0007160	cell-matrix adhesion	33/903	235/18800	3.08E-08	5.36E-07	2.72E-07	3683/960/4653/22998/2017/6548/8829/1021/3676/2335/7010/2185/5328/26515/948/967/5879/3685/1012/8573/4323/3678/27185/3673/3684/596/29984/3728/947/55920/1435/347/6714	33
BP	GO:0030856	regulation of epithelial cell differentiation	26/903	157/18800	3.10E-08	5.37E-07	2.72E-07	25937/5583/2296/7132/8626/9817/857/7421/9555/6772/54206/8202/652/6662/3553/3976/10413/2247/1030/6935/654/2668/2118/1003/23236/7124	26
BP	GO:0051051	negative regulation of transport	51/903	464/18800	3.14E-08	5.43E-07	2.75E-07	477/10062/7133/7132/4129/5743/10961/3162/2931/857/7531/4790/1410/7341/5997/845/2185/9972/3553/3976/4131/301/948/5879/7295/4609/3685/7009/1393/2697/284/9530/3084/3745/6781/382/5028/596/9943/5021/2149/859/347/3146/100/5167/801/10399/6311/51024/7124	51
BP	GO:0043062	extracellular structure organization	39/903	308/18800	3.24E-08	5.58E-07	2.83E-07	8837/7133/2006/2296/7075/7132/4791/857/1277/4015/4358/84695/5768/10549/6662/7837/1289/4629/5156/3569/102/1545/5045/351/3491/1513/4323/90993/9507/4921/1520/1278/4982/3037/7490/1282/4312/1803/7124	39
BP	GO:0048146	positive regulation of fibroblast proliferation	14/903	48/18800	3.29E-08	5.66E-07	2.87E-07	3479/4804/1021/5159/7474/2335/5156/4609/5371/1956/4921/648/8877/358	14
BP	GO:0071692	protein localization to extracellular region	43/903	359/18800	3.33E-08	5.71E-07	2.90E-07	952/4843/3479/10062/2182/6400/43/10961/3091/64083/27230/3553/9572/821/3741/5894/5468/406/9575/301/1910/3569/3557/56262/7099/5950/25874/7424/654/9601/90550/3745/2150/19/382/2200/6288/2149/3123/5478/51714/7124/6352	43
BP	GO:0150077	regulation of neuroinflammatory response	13/903	41/18800	3.35E-08	5.72E-07	2.90E-07	3479/7133/5743/5788/1075/3553/9572/3949/3569/90865/8877/7124/6348	13
BP	GO:0001894	tissue homeostasis	36/903	272/18800	3.50E-08	5.96E-07	3.02E-07	952/25937/2296/5743/50507/7082/6505/2034/6513/7128/6696/2185/6662/3845/3569/7099/10413/5950/6647/1513/2697/284/213/4982/567/64127/596/947/1003/2149/1436/1435/4520/6714/4155/5175	36
BP	GO:0044089	positive regulation of cellular component biogenesis	53/903	494/18800	3.78E-08	6.42E-07	3.26E-07	637/578/4653/22998/3320/2017/8829/10273/857/4233/5216/1981/7341/7010/2185/6662/5880/59272/4131/948/5879/7099/7453/7157/10146/4478/7013/4915/5058/6188/389/9530/3084/3815/2150/19/382/6356/171024/4615/3265/627/1003/5021/859/3556/4312/1778/6714/10399/1639/1654/7124	53
BP	GO:0010332	response to gamma radiation	15/903	56/18800	3.81E-08	6.45E-07	3.27E-07	23028/578/3309/57103/7520/5788/1410/5562/4609/10413/5371/7157/596/3265/2547	15
BP	GO:0046034	ATP metabolic process	36/903	273/18800	3.85E-08	6.50E-07	3.30E-07	637/3479/477/57103/3091/4967/51142/2027/4717/2597/29103/5562/4609/29789/7157/351/4715/11182/1346/5563/27089/27069/10632/54949/521/7388/4729/29796/4697/5167/7114/4722/51024/7124/9551/100532726	36
BP	GO:0045229	external encapsulating structure organization	39/903	310/18800	3.86E-08	6.50E-07	3.30E-07	8837/7133/2006/2296/7075/7132/4791/857/1277/4015/4358/84695/5768/10549/6662/7837/1289/4629/5156/3569/102/1545/5045/351/3491/1513/4323/90993/9507/4921/1520/1278/4982/3037/7490/1282/4312/1803/7124	39
BP	GO:0019229	regulation of vasoconstriction	16/903	64/18800	3.92E-08	6.58E-07	3.34E-07	952/6915/477/490/5743/6640/857/1889/3741/59272/133/624/5021/2149/3269/659	16
BP	GO:0043500	muscle adaptation	22/903	118/18800	3.99E-08	6.68E-07	3.39E-07	8837/3479/7133/4653/7132/4205/6548/3162/2931/10539/54206/5997/3553/5468/3572/4089/58/2934/2539/2628/4878/859	22
BP	GO:0070301	cellular response to hydrogen peroxide	19/903	90/18800	4.18E-08	6.97E-07	3.53E-07	3082/328/4233/4780/7128/5562/5111/301/3569/7295/1545/388/6188/5970/8877/2081/6714/10399/358	19
BP	GO:0009306	protein secretion	42/903	350/18800	4.56E-08	7.57E-07	3.84E-07	952/4843/3479/10062/2182/6400/43/10961/3091/64083/27230/3553/9572/821/3741/5894/5468/406/9575/301/1910/3569/3557/56262/7099/5950/25874/7424/654/9601/90550/3745/2150/19/382/6288/2149/3123/5478/51714/7124/6352	42
BP	GO:0045861	negative regulation of proteolysis	42/903	350/18800	4.56E-08	7.57E-07	3.84E-07	7035/5329/3082/330/10062/960/7077/28996/5743/334/1522/7076/5327/1410/2597/1718/6590/718/25824/5447/6737/5894/5176/4803/9314/5371/5045/7157/351/6135/710/5274/3428/1508/51499/2/5062/6714/5265/1654/7124/358	42
BP	GO:0010575	positive regulation of vascular endothelial growth factor production	11/903	29/18800	4.61E-08	7.62E-07	3.86E-07	672/2324/5743/3091/3553/718/3572/3569/1545/719/9451	11
BP	GO:0150076	neuroinflammatory response	17/903	73/18800	4.63E-08	7.62E-07	3.86E-07	3479/7133/5743/5788/1075/3553/9572/3949/3569/90865/351/7098/1524/3684/8877/7124/6348	17
BP	GO:0050999	regulation of nitric-oxide synthase activity	13/903	42/18800	4.63E-08	7.62E-07	3.86E-07	3091/2717/857/4883/2185/3553/2643/7014/1956/23576/6271/859/7124	13
BP	GO:0045471	response to ethanol	22/903	119/18800	4.68E-08	7.67E-07	3.89E-07	6915/2534/578/841/4129/10213/5997/2185/1036/5562/3158/4609/3480/6647/1393/2539/4255/929/7284/5179/2903/7124	22
BP	GO:0051047	positive regulation of secretion	38/903	300/18800	4.81E-08	7.86E-07	3.99E-07	952/3479/2182/43/27131/7494/3091/64083/5321/6696/27230/2181/3553/5468/1910/56262/7099/5950/4089/25874/5868/9536/7424/654/90550/6529/3745/2150/382/2668/5028/3684/5021/3916/3123/5478/51714/358	38
BP	GO:0007566	embryo implantation	15/903	57/18800	4.94E-08	8.05E-07	4.08E-07	2288/5743/7076/6696/3553/3976/3021/91/6647/2697/6781/3020/7048/682/253943	15
BP	GO:0035592	establishment of protein localization to extracellular region	42/903	351/18800	4.95E-08	8.05E-07	4.08E-07	952/4843/3479/10062/2182/6400/43/10961/3091/64083/27230/3553/9572/821/3741/5894/5468/406/9575/301/1910/3569/3557/56262/7099/5950/25874/7424/654/9601/90550/3745/2150/19/382/6288/2149/3123/5478/51714/7124/6352	42
BP	GO:0042310	vasoconstriction	18/903	82/18800	5.00E-08	8.10E-07	4.11E-07	952/6915/477/490/5743/6640/857/59/1889/3741/59272/1910/133/624/5021/2149/3269/659	18
BP	GO:0030522	intracellular receptor signaling pathway	35/903	264/18800	5.19E-08	8.39E-07	4.25E-07	56603/2288/23028/672/330/10062/8626/5241/8767/196/1655/7421/2908/7337/7128/5740/9572/7533/8854/81/5468/406/9575/7099/10413/5371/5058/4306/64127/367/5970/8644/6714/1616/8031	35
BP	GO:0071560	cellular response to transforming growth factor beta stimulus	34/903	252/18800	5.21E-08	8.40E-07	4.26E-07	8837/2534/3309/28996/2280/10273/857/1277/4015/2908/7474/8239/6662/9518/5468/3480/5371/5045/7157/4089/1030/6935/7048/1278/5654/2200/1398/1524/5139/1003/5062/5179/859/6714	34
BP	GO:0010810	regulation of cell-substrate adhesion	31/903	217/18800	5.38E-08	8.66E-07	4.39E-07	4653/22998/6548/285/8829/6789/1021/1277/2335/7010/2185/5328/5880/81/948/5879/1012/3491/8573/8324/4323/3678/27185/1398/3037/596/3728/55920/1435/347/6714	31
BP	GO:0060537	muscle tissue development	46/903	405/18800	5.64E-08	9.03E-07	4.58E-07	56603/8837/3479/2006/2296/2817/4638/4205/50507/2280/6548/1832/6445/2931/857/1655/4015/5159/7474/5997/57486/652/6662/8854/5562/4629/406/5156/10413/5950/2247/4089/58/2697/3192/8324/3084/2539/6443/7048/596/4878/4729/859/7490/5600	46
BP	GO:0036294	cellular response to decreased oxygen levels	25/903	151/18800	5.71E-08	9.13E-07	4.63E-07	8837/28996/5743/57103/6548/3162/3091/10273/51142/2034/4780/5740/5468/5562/4609/7009/7157/10525/23576/6781/596/947/6714/358/378938	25
BP	GO:0032963	collagen metabolic process	20/903	101/18800	5.77E-08	9.19E-07	4.66E-07	3091/1277/5159/54206/652/1289/1514/3569/5045/1513/4323/90993/114757/1520/3673/1278/1508/4261/2149/4312	20
BP	GO:0032200	telomere organization	26/903	162/18800	5.98E-08	9.50E-07	4.82E-07	5976/10039/7520/3320/3183/5594/328/3181/3021/7014/5111/3178/4609/5371/7013/3192/3020/7203/2072/2547/8364/6714/554313/8370/8294/8367	26
BP	GO:0060562	epithelial tube morphogenesis	40/903	328/18800	6.14E-08	9.73E-07	4.93E-07	7075/5241/8829/3091/6789/1522/4233/5216/7421/2246/7474/25902/652/6662/3845/4609/10413/2247/5371/4089/388/133/5058/2697/4323/7048/2668/367/596/6356/859/1436/1435/7490/5087/1282/6714/6046/1460/7124	40
BP	GO:0001822	kidney development	38/903	303/18800	6.27E-08	9.86E-07	5.00E-07	56603/8837/25937/2296/231/285/8829/59/2246/5159/7474/4358/6772/4953/7010/652/6662/3976/8854/5176/3158/5156/1910/4609/10413/2247/4089/654/284/2200/2668/3037/596/947/7490/5087/4311/5175	38
BP	GO:0030193	regulation of blood coagulation	16/903	66/18800	6.27E-08	9.86E-07	5.00E-07	7035/6915/5327/857/4780/2152/5328/5156/948/710/2150/947/196527/7056/2149/5592	16
BP	GO:0032835	glomerulus development	16/903	66/18800	6.27E-08	9.86E-07	5.00E-07	8837/25937/2296/285/59/5159/4358/7010/652/5156/1910/284/596/947/7490/5175	16
BP	GO:0030282	bone mineralization	22/903	121/18800	6.39E-08	1.00E-06	5.08E-07	3479/490/5743/5744/3091/5764/4015/2185/652/6662/3491/2697/654/7071/249/4921/1278/9451/196527/5167/659/6348	22
BP	GO:0045088	regulation of innate immune response	32/903	231/18800	6.88E-08	1.08E-06	5.45E-07	3075/2534/330/10062/841/7520/3320/11140/7474/4780/7128/57169/6737/5468/7099/4841/710/5058/103/3428/1398/64127/54625/2/5062/253943/3916/3146/5770/2547/6714/6352	32
BP	GO:0006605	protein targeting	39/903	317/18800	7.08E-08	1.10E-06	5.59E-07	3920/2534/637/10953/3309/3320/10075/11140/2931/6505/10531/5193/7531/7323/29103/140823/10245/5880/26515/5562/26519/6135/2040/9530/3745/134266/7534/7529/3684/7532/3308/3265/9776/401505/10134/439/51024/51025/8031	39
BP	GO:0045637	regulation of myeloid cell differentiation	30/903	208/18800	7.09E-08	1.10E-06	5.59E-07	920/4254/841/3091/1021/3313/4015/6772/1441/2185/116151/3976/2113/91/7099/4609/7071/5196/7098/2200/567/1435/3123/8364/7124/554313/8370/8294/8367/6348	30
BP	GO:0007254	JNK cascade	27/903	175/18800	7.77E-08	1.20E-06	6.10E-07	2324/28996/2122/8767/4790/5602/7474/2185/3553/7186/7099/3480/351/1956/27250/8324/2150/7098/64127/5734/4615/3265/4878/23236/3146/1616/7124	27
BP	GO:0046890	regulation of lipid biosynthetic process	27/903	175/18800	7.77E-08	1.20E-06	6.10E-07	672/10062/5743/338/4790/2246/2181/6615/3553/718/9572/5447/3949/5562/301/3480/8720/6647/3491/1609/133/654/824/8877/8644/1066/7124	27
BP	GO:1902893	regulation of miRNA transcription	15/903	59/18800	8.17E-08	1.26E-06	6.39E-07	4804/3091/2908/652/6662/5468/2113/9314/4609/2247/7157/4089/5970/7490/7124	15
BP	GO:0071241	cellular response to inorganic substance	31/903	221/18800	8.24E-08	1.27E-06	6.43E-07	8837/3309/4205/5743/57103/5594/3162/5641/6505/7474/7341/4780/4502/7186/5562/5176/1965/6647/351/1393/1956/654/5563/567/1398/9451/23621/4520/8644/1616/358	31
BP	GO:0006816	calcium ion transport	47/903	424/18800	8.48E-08	1.30E-06	6.60E-07	920/2534/477/578/10203/4638/490/5743/5788/80036/2280/6548/857/10367/6347/7531/7421/5159/7341/845/2185/3306/7223/7178/1910/3685/2247/4283/7009/5371/8573/286097/90550/6781/2539/596/4878/196527/2149/859/2903/2701/51393/801/6352/6351/6348	47
BP	GO:0032386	regulation of intracellular transport	40/903	332/18800	8.55E-08	1.31E-06	6.64E-07	2534/4659/5743/10075/5594/27113/2931/6505/7531/7323/1410/7341/9972/652/3553/5880/4131/5901/5562/948/79899/7295/4478/2040/284/9530/3745/80149/3429/3684/3728/3265/9776/10134/3916/347/5770/1778/6714/51024	40
BP	GO:0071478	cellular response to radiation	28/903	187/18800	8.61E-08	1.31E-06	6.64E-07	23028/672/578/3309/5743/10714/7520/7076/1936/1410/5111/1965/9575/4609/10413/7157/388/7508/3428/1642/4255/51499/3265/2072/2547/4311/4312/358	28
BP	GO:0002066	columnar/cuboidal epithelial cell development	13/903	44/18800	8.62E-08	1.31E-06	6.64E-07	57103/3091/2931/1021/7474/652/406/3572/9575/10413/654/1000/6714	13
BP	GO:0060443	mammary gland morphogenesis	13/903	44/18800	8.62E-08	1.31E-06	6.64E-07	5241/857/7421/7474/652/5371/7048/367/6356/859/1436/1435/6714	13
BP	GO:0008625	extrinsic apoptotic signaling pathway via death domain receptors	18/903	85/18800	8.99E-08	1.36E-06	6.89E-07	8837/672/637/3082/841/7132/3383/3162/6789/8797/7128/8795/5894/4803/596/1616/1654/7124	18
BP	GO:2000117	negative regulation of cysteine-type endopeptidase activity	18/903	85/18800	8.99E-08	1.36E-06	6.89E-07	5329/3082/330/960/5743/1410/1718/25824/5447/5894/9314/3428/51499/5062/6714/1654/7124/358	18
BP	GO:0071559	response to transforming growth factor beta	34/903	258/18800	9.31E-08	1.40E-06	7.11E-07	8837/2534/3309/28996/2280/10273/857/1277/4015/2908/7474/8239/6662/9518/5468/3480/5371/5045/7157/4089/1030/6935/7048/1278/5654/2200/1398/1524/5139/1003/5062/5179/859/6714	34
BP	GO:0048738	cardiac muscle tissue development	32/903	234/18800	9.33E-08	1.40E-06	7.11E-07	3479/2296/4205/50507/2280/6548/1832/6445/2931/5159/7474/5997/652/8854/4629/5156/10413/5950/2247/4089/2697/3192/8324/3084/2539/6443/7048/4878/4729/859/7490/5600	32
BP	GO:0014812	muscle cell migration	20/903	104/18800	9.61E-08	1.44E-06	7.30E-07	3479/8829/328/5327/7060/5159/4780/5328/301/7099/4609/1545/3486/3673/1398/3037/596/5592/6714/6352	20
BP	GO:1900046	regulation of hemostasis	16/903	68/18800	9.84E-08	1.47E-06	7.46E-07	7035/6915/5327/857/4780/2152/5328/5156/948/710/2150/947/196527/7056/2149/5592	16
BP	GO:0001659	temperature homeostasis	27/903	177/18800	9.88E-08	1.47E-06	7.47E-07	23028/10062/5743/43/2778/857/4883/8809/2034/3953/3553/9572/406/948/1910/7099/3480/9536/2697/1376/51094/249/2628/5021/51393/1778/7124	27
BP	GO:0015980	energy derivation by oxidation of organic compounds	39/903	321/18800	9.91E-08	1.47E-06	7.47E-07	4843/637/3479/1431/9650/57103/3091/2931/4967/51142/4717/2820/3953/3416/29103/48/9572/3572/4609/7157/4715/6834/1346/27089/27069/10632/54949/521/7388/4729/29796/4697/5167/2673/144363/4722/7124/9551/100532726	39
BP	GO:0043524	negative regulation of neuron apoptotic process	24/903	145/18800	1.05E-07	1.56E-06	7.93E-07	28996/8829/3162/5641/3091/6505/6347/2185/5538/10763/3845/4803/3572/6647/4841/4915/10525/284/1524/2668/596/3265/627/2149	24
BP	GO:0006919	activation of cysteine-type endopeptidase activity involved in apoptotic process	17/903	77/18800	1.07E-07	1.58E-06	8.02E-07	8837/637/578/841/4804/29843/27113/835/6505/2152/5468/23787/5371/9451/2149/10399/7124	17
BP	GO:0043154	negative regulation of cysteine-type endopeptidase activity involved in apoptotic process	17/903	77/18800	1.07E-07	1.58E-06	8.02E-07	5329/3082/330/960/5743/1410/1718/25824/5447/5894/9314/51499/5062/6714/1654/7124/358	17
BP	GO:0010563	negative regulation of phosphorus metabolic process	48/903	441/18800	1.08E-07	1.59E-06	8.06E-07	25937/3082/578/57103/5788/23645/2280/5518/2931/857/7531/9555/1981/54206/5997/7128/5524/652/3553/5468/79899/1848/7453/7157/1609/3486/1030/27250/3192/284/2776/9530/103/152559/80149/7529/624/7532/54625/4878/5062/859/5478/5770/5167/801/10399/7124	48
BP	GO:0019915	lipid storage	18/903	86/18800	1.09E-07	1.59E-06	8.09E-07	10062/338/8605/857/4790/3553/84266/718/5468/948/3569/3685/80149/19/4023/5167/1066/7124	18
BP	GO:0033157	regulation of intracellular protein transport	31/903	224/18800	1.12E-07	1.65E-06	8.35E-07	2534/5743/10075/27113/2931/6505/7531/7323/7341/652/3553/5880/5901/5562/948/79899/7295/2040/284/9530/3745/80149/3429/3684/3728/3265/9776/10134/347/5770/51024	31
BP	GO:0002027	regulation of heart rate	20/903	105/18800	1.13E-07	1.66E-06	8.40E-07	1832/6640/857/6505/7531/2034/845/3759/3741/2643/1910/133/3752/3728/4878/6330/859/100/801/7124	20
BP	GO:0014706	striated muscle tissue development	33/903	248/18800	1.14E-07	1.66E-06	8.42E-07	3479/2296/4205/50507/2280/6548/1832/6445/2931/4015/5159/7474/5997/652/8854/4629/5156/10413/5950/2247/4089/2697/3192/8324/3084/2539/6443/7048/4878/4729/859/7490/5600	33
BP	GO:0006984	ER-nucleus signaling pathway	13/903	45/18800	1.16E-07	1.68E-06	8.52E-07	3309/23645/55161/4780/22926/1965/8720/7157/83939/9451/5770/54870/1388	13
BP	GO:1902895	positive regulation of miRNA transcription	13/903	45/18800	1.16E-07	1.68E-06	8.52E-07	4804/3091/2908/5468/2113/9314/4609/2247/7157/4089/5970/7490/7124	13
BP	GO:0010742	macrophage derived foam cell differentiation	12/903	38/18800	1.19E-07	1.72E-06	8.74E-07	10062/5583/338/4790/6772/5468/948/3685/5196/19/4023/1435	12
BP	GO:0043270	positive regulation of ion transport	35/903	273/18800	1.20E-07	1.73E-06	8.79E-07	578/4638/490/6548/857/6347/5159/7341/5321/3759/3553/3306/59272/81/4283/8573/9536/6529/6781/2539/1520/2668/5028/4878/6330/196527/2149/51393/4697/801/7114/84334/6352/6351/6348	35
BP	GO:0062013	positive regulation of small molecule metabolic process	24/903	146/18800	1.21E-07	1.73E-06	8.79E-07	4843/3479/10062/5743/3091/2246/3553/9572/5447/5468/5562/301/4609/351/133/654/5563/1642/5028/3269/6714/1066/7114/7124	24
BP	GO:0031396	regulation of protein ubiquitination	30/903	213/18800	1.21E-07	1.74E-06	8.82E-07	23028/2534/672/330/3309/7321/3320/10075/2280/5716/10273/8767/2931/857/23560/5414/7337/7128/408/6187/6135/6188/284/64127/648/8877/84875/5478/1616/1654	30
BP	GO:0045069	regulation of viral genome replication	18/903	87/18800	1.31E-07	1.87E-06	9.49E-07	5610/26986/6732/6590/57169/6780/6041/23367/4599/103/3428/1642/596/84875/5478/1654/7124/6352	18
BP	GO:0071385	cellular response to glucocorticoid stimulus	14/903	53/18800	1.31E-07	1.87E-06	9.49E-07	8837/490/5327/2908/54206/5176/3158/301/1545/3480/1977/3192/6781/358	14
BP	GO:0010466	negative regulation of peptidase activity	34/903	262/18800	1.36E-07	1.93E-06	9.79E-07	7035/5329/3082/330/960/7077/5743/334/7076/1410/2597/1718/6590/718/25824/5447/5894/5176/4803/9314/5045/351/710/5274/3428/1508/51499/2/5062/6714/5265/1654/7124/358	34
BP	GO:0071248	cellular response to metal ion	28/903	191/18800	1.36E-07	1.93E-06	9.79E-07	3309/4205/5743/57103/5594/3162/5641/6505/7474/7341/4780/4502/5562/5176/1965/6647/351/1393/1956/654/5563/567/9451/23621/4520/8644/1616/358	28
BP	GO:0051054	positive regulation of DNA metabolic process	34/903	263/18800	1.49E-07	2.11E-06	1.07E-06	672/3082/10039/57103/7520/3320/5788/50507/5594/958/5159/2185/3181/466/8239/7014/5111/56907/3178/3569/9314/4609/1545/2247/3480/5371/1956/6188/7203/4255/7490/3146/6714/7124	34
BP	GO:0010743	regulation of macrophage derived foam cell differentiation	11/903	32/18800	1.51E-07	2.12E-06	1.08E-06	10062/5583/338/4790/5468/948/3685/5196/19/4023/1435	11
BP	GO:0032770	positive regulation of monooxygenase activity	11/903	32/18800	1.51E-07	2.12E-06	1.08E-06	3091/7421/4883/2185/3553/5447/2643/7014/6271/2668/7124	11
BP	GO:0010951	negative regulation of endopeptidase activity	33/903	251/18800	1.52E-07	2.13E-06	1.08E-06	7035/5329/3082/330/960/7077/5743/334/7076/1410/2597/1718/6590/718/25824/5447/5894/5176/4803/9314/5045/351/710/5274/3428/51499/2/5062/6714/5265/1654/7124/358	33
BP	GO:0031018	endocrine pancreas development	13/903	46/18800	1.55E-07	2.17E-06	1.10E-06	578/2931/1021/7474/652/6662/406/9575/301/3569/654/1000/9451	13
BP	GO:0010821	regulation of mitochondrion organization	24/903	148/18800	1.57E-07	2.19E-06	1.11E-06	5329/1634/637/3479/10928/3082/57103/2017/10075/3091/5716/27113/2931/64083/8743/5468/56907/7157/90550/255027/27069/293/51499/51024	24
BP	GO:0033209	tumor necrosis factor-mediated signaling pathway	20/903	107/18800	1.57E-07	2.19E-06	1.11E-06	330/355/7133/841/7132/3875/6772/7128/2185/7186/81/1984/834/7157/2150/5970/8877/837/7114/7124	20
BP	GO:0048017	inositol lipid-mediated signaling	27/903	181/18800	1.58E-07	2.20E-06	1.12E-06	1634/3479/3082/4653/5337/2321/4883/5159/7337/2335/7010/6662/5156/79899/2247/3480/1956/4915/284/3815/2150/2149/1436/23236/6714/7124/6352	27
BP	GO:0007611	learning or memory	34/903	264/18800	1.63E-07	2.26E-06	1.15E-06	2534/477/5743/5594/5641/3091/5764/6505/7337/6446/3949/5538/5176/3845/4803/351/1393/1956/4915/23657/6529/3815/3678/567/1524/2628/6356/627/5021/23236/2903/6900/4311/3269	34
BP	GO:0090077	foam cell differentiation	12/903	39/18800	1.65E-07	2.28E-06	1.16E-06	10062/5583/338/4790/6772/5468/948/3685/5196/19/4023/1435	12
BP	GO:0032970	regulation of actin filament-based process	44/903	393/18800	1.65E-07	2.29E-06	1.16E-06	477/4653/2006/51474/22998/9948/832/2017/6548/1832/8829/7082/857/4233/59/5216/5159/7341/7010/2185/3759/5880/5156/5879/4089/388/2934/5058/389/9530/6781/2150/382/1398/5734/6356/171024/29984/3728/3265/5062/859/1436/7114	44
BP	GO:0032731	positive regulation of interleukin-1 beta production	15/903	62/18800	1.66E-07	2.30E-06	1.16E-06	841/8767/7474/948/3569/7099/834/351/3428/2150/64127/4615/4023/7124/6348	15
BP	GO:0050708	regulation of protein secretion	33/903	252/18800	1.67E-07	2.30E-06	1.16E-06	952/4843/3479/10062/2182/43/10961/3091/64083/27230/3553/9572/3741/5468/406/9575/3569/56262/7099/5950/25874/7424/654/90550/3745/2150/382/6288/2149/3123/5478/7124/6352	33
BP	GO:0002718	regulation of cytokine production involved in immune response	19/903	98/18800	1.75E-07	2.40E-06	1.22E-06	7133/3162/7474/3554/8809/3553/7186/948/3569/7099/284/3815/2150/7098/9188/567/64127/1604/7124	19
BP	GO:0036473	cell death in response to oxidative stress	19/903	98/18800	1.75E-07	2.40E-06	1.22E-06	2534/3082/3091/8428/4233/6505/135112/4780/7295/7099/1545/5371/6647/4841/23657/596/5478/10399/7124	19
BP	GO:0030278	regulation of ossification	21/903	118/18800	1.85E-07	2.52E-06	1.28E-06	490/5594/3091/5764/7474/2185/860/652/6662/3491/2697/654/4921/5734/596/196527/1435/5087/5167/659/6348	21
BP	GO:0071346	cellular response to interferon-gamma	21/903	118/18800	1.85E-07	2.52E-06	1.28E-06	4843/10062/11140/6347/2597/7474/6772/5468/7099/4609/834/7157/2934/3716/7098/6356/54625/7124/6352/6351/6348	21
BP	GO:0022409	positive regulation of cell-cell adhesion	36/903	291/18800	1.96E-07	2.66E-06	1.35E-06	920/2534/5329/3479/960/5788/3956/7494/10725/7082/8767/857/6347/7474/3676/29126/3553/3572/2113/301/3569/6188/3716/7048/567/64127/3037/5970/3146/3123/1604/100/6714/1803/7124/6352	36
BP	GO:0043618	regulation of transcription from RNA polymerase II promoter in response to stress	13/903	47/18800	2.04E-07	2.76E-06	1.40E-06	3309/3162/3091/2034/4780/22926/83667/3337/7009/7157/90993/26287/1388	13
BP	GO:0032635	interleukin-6 production	26/903	172/18800	2.04E-07	2.76E-06	1.40E-06	4843/3082/7494/8767/7474/7128/3553/948/3569/7099/90865/408/351/824/80149/2150/7098/64127/4615/4023/23765/2149/3146/3556/4155/7124	26
BP	GO:0032675	regulation of interleukin-6 production	26/903	172/18800	2.04E-07	2.76E-06	1.40E-06	4843/3082/7494/8767/7474/7128/3553/948/3569/7099/90865/408/351/824/80149/2150/7098/64127/4615/4023/23765/2149/3146/3556/4155/7124	26
BP	GO:0070542	response to fatty acid	15/903	63/18800	2.09E-07	2.81E-06	1.43E-06	5743/7520/5327/6662/3949/3158/948/1646/80149/4023/23236/1645/8644/6714/4155	15
BP	GO:0150063	visual system development	43/903	383/18800	2.11E-07	2.84E-06	1.44E-06	578/2296/28996/490/2782/43/8829/3091/2321/835/6505/1410/5159/7474/22926/652/6662/718/8854/1289/5176/10763/5156/9314/1545/5950/2247/1956/4915/6935/23657/2697/654/7048/2200/3684/596/4094/7490/5087/1282/659/6015	43
BP	GO:0032526	response to retinoic acid	20/903	109/18800	2.16E-07	2.89E-06	1.46E-06	56603/952/7075/1277/5159/7474/2185/6662/8854/5176/9314/4609/10413/5950/654/8324/19/4277/7124/358	20
BP	GO:0010883	regulation of lipid storage	14/903	55/18800	2.17E-07	2.90E-06	1.47E-06	10062/338/4790/84266/718/5468/948/3569/3685/80149/19/4023/1066/7124	14
BP	GO:0042743	hydrogen peroxide metabolic process	14/903	55/18800	2.17E-07	2.90E-06	1.47E-06	2534/4129/7173/10549/25824/5880/7837/5879/6647/255027/3040/3039/2878/3043	14
BP	GO:0002822	regulation of adaptive immune response based on somatic recombination of immune receptors built from immunoglobulin superfamily domains	26/903	173/18800	2.30E-07	3.06E-06	1.55E-06	920/7133/10039/5788/958/8767/196/84695/3554/8809/5321/7128/29126/3553/718/7186/301/3569/80149/567/64127/3146/3123/1604/100/7124	26
BP	GO:0050810	regulation of steroid biosynthetic process	16/903	72/18800	2.30E-07	3.06E-06	1.55E-06	338/4790/2246/6615/9572/5447/5562/3480/8720/6647/1609/133/654/8644/1066/7124	16
BP	GO:0043393	regulation of protein binding	28/903	196/18800	2.36E-07	3.12E-06	1.58E-06	23028/28996/2280/8829/6789/1522/10273/8767/857/4015/7474/3676/3416/6590/652/6737/5901/10763/7009/351/6135/284/27185/567/1398/627/6714/10399	28
BP	GO:0002367	cytokine production involved in immune response	19/903	100/18800	2.44E-07	3.23E-06	1.64E-06	7133/3162/7474/3554/8809/3553/7186/948/3569/7099/284/3815/2150/7098/9188/567/64127/1604/7124	19
BP	GO:0048762	mesenchymal cell differentiation	32/903	244/18800	2.47E-07	3.26E-06	1.65E-06	25937/3082/4254/2296/8829/5594/3091/1655/1277/7474/57142/84695/2335/6772/6615/652/6662/3553/8854/1910/3569/4089/27250/3084/51094/7048/54949/2668/1000/3037/596/348262	32
BP	GO:0002274	myeloid leukocyte activation	31/903	232/18800	2.50E-07	3.29E-06	1.67E-06	10062/5788/3162/1075/7474/2335/5321/9572/5880/3949/301/3569/7099/90865/102/351/3815/7048/80149/2150/7098/1524/3684/4615/8877/1435/6284/3146/7124/6352/6348	31
BP	GO:0045727	positive regulation of translation	23/903	141/18800	2.54E-07	3.33E-06	1.69E-06	7812/4904/26986/5337/23645/1981/27230/2185/79072/22927/1984/3569/1545/3192/23367/3673/1938/6203/8663/253943/1654/7124/6352	23
BP	GO:0046328	regulation of JNK cascade	23/903	141/18800	2.54E-07	3.33E-06	1.69E-06	2324/28996/2122/8767/7474/2185/3553/7186/7099/3480/351/1956/27250/8324/2150/7098/64127/4615/3265/4878/23236/3146/7124	23
BP	GO:0045936	negative regulation of phosphate metabolic process	47/903	440/18800	2.56E-07	3.34E-06	1.69E-06	25937/3082/578/57103/5788/23645/2280/5518/857/7531/9555/1981/54206/5997/7128/5524/652/3553/5468/79899/1848/7453/7157/1609/3486/1030/27250/3192/284/2776/9530/103/152559/80149/7529/624/7532/54625/4878/5062/859/5478/5770/5167/801/10399/7124	47
BP	GO:0014909	smooth muscle cell migration	18/903	91/18800	2.68E-07	3.50E-06	1.77E-06	3479/8829/328/5327/5159/4780/5328/7099/4609/1545/3486/3673/1398/3037/596/5592/6714/6352	18
BP	GO:1903039	positive regulation of leukocyte cell-cell adhesion	32/903	245/18800	2.72E-07	3.54E-06	1.79E-06	920/2534/3479/960/5788/3956/7494/10725/8767/857/6347/3676/29126/3553/3572/2113/301/3569/6188/7048/567/64127/3037/5970/3146/3123/1604/100/6714/1803/7124/6352	32
BP	GO:2000573	positive regulation of DNA biosynthetic process	16/903	73/18800	2.82E-07	3.66E-06	1.85E-06	3082/7520/3320/50507/5594/5159/2185/5111/3178/9314/4609/1545/2247/7203/6714/7124	16
BP	GO:1902882	regulation of response to oxidative stress	19/903	101/18800	2.88E-07	3.72E-06	1.89E-06	2534/3082/3091/4233/135112/9555/4780/79109/83667/2643/948/7295/7099/6647/4841/23657/5478/10399/7124	19
BP	GO:0010212	response to ionizing radiation	23/903	142/18800	2.90E-07	3.74E-06	1.90E-06	23028/672/578/3309/57103/7520/5788/1936/1410/5562/9575/301/4609/10413/5371/7157/388/3428/4255/596/3265/7056/2547	23
BP	GO:0001938	positive regulation of endothelial cell proliferation	20/903	111/18800	2.93E-07	3.78E-06	1.92E-06	2324/8829/3162/3091/7060/7474/3676/2152/7010/652/2247/1012/7424/654/2277/6356/6667/3146/659/4893	20
BP	GO:0050767	regulation of neurogenesis	41/903	361/18800	2.97E-07	3.82E-06	1.94E-06	23028/5583/7133/7520/8829/3091/23405/5764/7474/57142/2335/6696/3553/9572/7533/3976/3949/4131/5176/406/4803/3572/4076/3569/4609/10413/7157/1030/4915/7424/3815/27185/567/1524/6356/627/51393/4311/4155/659/7124	41
BP	GO:0009060	aerobic respiration	27/903	187/18800	3.10E-07	3.98E-06	2.02E-06	637/1431/9650/3091/4967/51142/4717/3416/29103/48/4609/4715/6834/1346/27089/27069/10632/54949/521/7388/4729/29796/4697/4722/7124/9551/100532726	27
BP	GO:0032874	positive regulation of stress-activated MAPK cascade	22/903	132/18800	3.14E-07	4.01E-06	2.03E-06	2324/5610/28996/8767/7474/2185/652/3553/7186/7099/351/8324/80149/2150/7098/64127/4615/3265/8877/23236/3146/7124	22
BP	GO:0035270	endocrine system development	22/903	132/18800	3.14E-07	4.01E-06	2.03E-06	578/5594/2931/1021/7474/652/6662/8854/5894/406/9575/5156/301/3569/1545/2247/4089/654/1000/9451/7490/5087	22
BP	GO:0010720	positive regulation of cell development	36/903	297/18800	3.25E-07	4.14E-06	2.10E-06	23028/5583/7133/4653/7520/8829/3091/23405/5764/2335/652/3553/3976/4131/5176/4803/3572/4076/5879/3569/4609/4915/7424/3815/27185/1398/1524/3037/596/5139/627/1003/51393/4311/659/7124	36
BP	GO:0048880	sensory system development	43/903	389/18800	3.25E-07	4.14E-06	2.10E-06	578/2296/28996/490/2782/43/8829/3091/2321/835/6505/1410/5159/7474/22926/652/6662/718/8854/1289/5176/10763/5156/9314/1545/5950/2247/1956/4915/6935/23657/2697/654/7048/2200/3684/596/4094/7490/5087/1282/659/6015	43
BP	GO:0030900	forebrain development	42/903	376/18800	3.36E-07	4.26E-06	2.16E-06	23028/2534/477/114327/8829/3091/1021/4967/7531/6506/7474/57142/6513/23314/652/8854/3337/5901/3845/4677/4609/2247/3480/351/1956/4915/6935/23657/3084/27185/27089/567/1398/3684/1000/5021/1436/23236/6900/5592/6714/358	42
BP	GO:0014910	regulation of smooth muscle cell migration	17/903	83/18800	3.40E-07	4.30E-06	2.18E-06	3479/8829/328/5159/4780/5328/7099/4609/1545/3486/3673/1398/3037/596/5592/6714/6352	17
BP	GO:0002819	regulation of adaptive immune response	27/903	188/18800	3.46E-07	4.36E-06	2.21E-06	920/7133/10039/5788/958/8767/196/84695/3554/8809/5321/7128/29126/3553/718/7186/3572/301/3569/80149/567/64127/3146/3123/1604/100/7124	27
BP	GO:0031099	regeneration	27/903	188/18800	3.46E-07	4.36E-06	2.21E-06	8837/3479/3082/578/285/3162/8428/10404/5764/6696/5782/4131/5111/301/3569/9314/4609/10413/3480/133/2697/8324/7048/596/2596/347/7124	27
BP	GO:0043388	positive regulation of DNA binding	14/903	57/18800	3.51E-07	4.41E-06	2.24E-06	5329/3479/2296/28996/8721/5468/4803/7295/9314/4609/3673/3146/801/4830	14
BP	GO:0034284	response to monosaccharide	28/903	200/18800	3.60E-07	4.52E-06	2.29E-06	5743/50507/3383/285/7494/3091/23516/2185/9572/83667/5894/5562/5176/3158/3480/4089/25874/3745/5563/7048/3673/4023/2081/23236/3123/51714/10399/10628	28
BP	GO:0048015	phosphatidylinositol-mediated signaling	26/903	177/18800	3.63E-07	4.55E-06	2.31E-06	1634/3479/3082/4653/2321/4883/5159/7337/2335/7010/6662/5156/79899/2247/3480/1956/4915/284/3815/2150/2149/1436/23236/6714/7124/6352	26
BP	GO:0006457	protein folding	29/903	212/18800	3.68E-07	4.60E-06	2.33E-06	2288/126393/23071/3309/3320/56605/2280/10961/11140/1410/3313/5768/22926/10549/3306/821/3337/1861/9601/9530/7203/134266/567/5479/2923/3308/4878/51182/5478	29
BP	GO:0014065	phosphatidylinositol 3-kinase signaling	23/903	144/18800	3.75E-07	4.67E-06	2.37E-06	1634/3479/3082/4653/2321/5159/7337/2335/7010/6662/5156/79899/2247/3480/1956/4915/284/3815/2150/2149/6714/7124/6352	23
BP	GO:0014911	positive regulation of smooth muscle cell migration	12/903	42/18800	4.08E-07	5.06E-06	2.57E-06	3479/8829/5159/7099/4609/1545/3673/1398/3037/596/6714/6352	12
BP	GO:0060348	bone development	30/903	225/18800	4.08E-07	5.06E-06	2.57E-06	56603/3479/4653/2296/5788/2778/1277/4015/3953/860/652/6662/5447/7157/2697/654/4323/3815/6781/249/4921/7048/2200/5479/6137/3037/5734/5600/6714/659	30
BP	GO:0070304	positive regulation of stress-activated protein kinase signaling cascade	22/903	134/18800	4.11E-07	5.09E-06	2.58E-06	2324/5610/28996/8767/7474/2185/652/3553/7186/7099/351/8324/80149/2150/7098/64127/4615/3265/8877/23236/3146/7124	22
BP	GO:0006790	sulfur compound metabolic process	39/903	339/18800	4.15E-07	5.13E-06	2.60E-06	6296/1634/55/2182/50507/2687/6576/2937/191/4967/6505/10539/51166/7358/6506/3313/4780/2181/1036/5538/2949/3158/1910/58472/6647/25874/23657/284/84532/2539/2879/686/6667/6817/51703/5167/390916/9054/109703458	39
BP	GO:0002700	regulation of production of molecular mediator of immune response	25/903	167/18800	4.21E-07	5.19E-06	2.63E-06	7133/10039/5788/7494/3162/958/7474/3554/8809/3553/7186/948/3569/7099/5950/7009/284/3815/2150/7098/9188/567/64127/1604/7124	25
BP	GO:0022900	electron transport chain	25/903	167/18800	4.21E-07	5.19E-06	2.63E-06	637/4129/231/50507/51142/4717/2820/29103/5447/3620/4715/6834/1346/27089/27069/54949/7388/4729/29796/4697/128/144363/4722/100532726/112812	25
BP	GO:0034329	cell junction assembly	45/903	420/18800	4.22E-07	5.19E-06	2.63E-06	5583/4653/22998/9948/2017/43/6548/8829/7082/857/7474/1981/2335/7010/2185/6615/3553/59272/4131/5879/351/4915/2697/389/3084/4323/3678/3673/382/1000/596/2596/29984/3728/627/55920/1003/5062/5021/2701/347/3556/6714/7124/5175	45
BP	GO:0046660	female sex differentiation	21/903	124/18800	4.40E-07	5.40E-06	2.74E-06	578/3309/4254/2296/8626/5241/835/7337/7474/10468/5156/4609/5950/4089/6647/4323/3815/596/2/7490/6714	21
BP	GO:0048010	vascular endothelial growth factor receptor signaling pathway	14/903	58/18800	4.42E-07	5.40E-06	2.74E-06	2534/2324/2296/8829/3091/2321/2185/3553/7424/3678/2277/5062/5770/6714	14
BP	GO:0060135	maternal process involved in female pregnancy	14/903	58/18800	4.42E-07	5.40E-06	2.74E-06	5743/5241/285/5764/7421/5997/6696/3976/59272/6781/1508/367/682/659	14
BP	GO:0008406	gonad development	30/903	226/18800	4.49E-07	5.44E-06	2.76E-06	7812/3309/4254/2296/5241/835/5159/7337/7474/10549/6662/3021/10468/5156/4609/1545/4089/6647/2697/4323/3815/3020/7098/367/596/2/7490/8644/6714/8031	30
BP	GO:0002269	leukocyte activation involved in inflammatory response	13/903	50/18800	4.51E-07	5.44E-06	2.76E-06	5788/1075/9572/3949/3569/351/7098/1524/3684/4615/8877/7124/6348	13
BP	GO:0006692	prostanoid metabolic process	13/903	50/18800	4.51E-07	5.44E-06	2.76E-06	7132/5743/231/5742/5321/5740/3553/301/9536/1646/873/1645/8644	13
BP	GO:0006693	prostaglandin metabolic process	13/903	50/18800	4.51E-07	5.44E-06	2.76E-06	7132/5743/231/5742/5321/5740/3553/301/9536/1646/873/1645/8644	13
BP	GO:0042149	cellular response to glucose starvation	13/903	50/18800	4.51E-07	5.44E-06	2.76E-06	3309/7494/4780/6513/83667/5562/3178/7157/5563/3428/80149/596/9451	13
BP	GO:0090287	regulation of cellular response to growth factor stimulus	37/903	314/18800	4.54E-07	5.47E-06	2.77E-06	8837/1634/3309/2817/4804/28996/7321/2280/3091/10273/857/7323/4015/2246/7474/860/652/3553/5468/10468/967/2247/7157/4089/3491/8573/1030/6935/7424/90993/3678/5654/2200/1003/859/5770/659	37
BP	GO:0003014	renal system process	20/903	114/18800	4.59E-07	5.52E-06	2.80E-06	231/27131/5641/10916/4883/6446/652/1910/2934/133/3778/6781/2150/3037/596/947/2149/8644/358/3043	20
BP	GO:0019218	regulation of steroid metabolic process	19/903	104/18800	4.63E-07	5.55E-06	2.82E-06	338/10273/4790/2246/6615/9572/5447/3949/5562/3480/8720/6647/1609/133/654/3815/8644/1066/7124	19
BP	GO:0051924	regulation of calcium ion transport	32/903	251/18800	4.72E-07	5.65E-06	2.86E-06	920/2534/477/578/4638/490/5743/2280/6548/857/6347/7531/5159/7341/845/2185/3306/4283/7009/5371/8573/6781/2539/596/4878/2149/859/51393/801/6352/6351/6348	32
BP	GO:0051607	defense response to virus	35/903	290/18800	5.24E-07	6.26E-06	3.17E-06	330/5610/3320/5788/958/6772/7128/7706/57169/3553/6737/10346/6041/3569/4283/5371/10146/4343/4599/103/3428/80149/2150/7098/9188/3429/5654/596/91607/4615/5970/5094/10533/4277/7726	35
BP	GO:0048638	regulation of developmental growth	38/903	329/18800	5.28E-07	6.29E-06	3.19E-06	3479/2296/2017/1808/8829/5641/6789/2931/7474/57142/2335/5997/6696/27230/652/9518/4131/4803/10413/5950/2247/1848/6647/351/2539/27185/7048/5479/367/596/627/859/23236/1435/7490/5600/51393/659	38
BP	GO:0034308	primary alcohol metabolic process	19/903	105/18800	5.40E-07	6.42E-06	3.26E-06	221/55/3479/10170/231/2820/8854/1910/1545/5950/1609/1646/654/84532/1645/8644/6817/125/128	19
BP	GO:0001890	placenta development	23/903	147/18800	5.47E-07	6.49E-06	3.29E-06	841/5743/5594/3091/6789/5764/7421/2034/6696/6615/3976/5468/6647/3491/1956/133/6781/1508/5654/682/4311/100/659	23
BP	GO:0010639	negative regulation of organelle organization	40/903	356/18800	5.48E-07	6.50E-06	3.29E-06	2288/672/3479/3082/4653/51474/832/57103/10075/3183/5716/7082/4233/5216/652/3976/4131/5468/3021/7014/3178/10413/7157/4089/7013/2934/3192/255027/1859/3020/27069/293/51499/2072/54998/1003/5062/859/6714/7114	40
BP	GO:0140546	defense response to symbiont	35/903	291/18800	5.69E-07	6.72E-06	3.41E-06	330/5610/3320/5788/958/6772/7128/7706/57169/3553/6737/10346/6041/3569/4283/5371/10146/4343/4599/103/3428/80149/2150/7098/9188/3429/5654/596/91607/4615/5970/5094/10533/4277/7726	35
BP	GO:0070661	leukocyte proliferation	38/903	330/18800	5.70E-07	6.72E-06	3.41E-06	952/2534/3479/7133/4254/5788/5594/958/8767/196/4883/7128/29126/652/3553/5880/3620/3572/301/3569/7099/90865/7157/4478/6188/2697/3815/7048/2150/596/4615/1436/1435/3146/3123/1604/100/6352	38
BP	GO:0060444	branching involved in mammary gland duct morphogenesis	9/903	23/18800	5.81E-07	6.84E-06	3.47E-06	5241/7421/7474/5371/367/6356/859/1435/6714	9
BP	GO:0007623	circadian rhythm	28/903	205/18800	6.02E-07	7.07E-06	3.59E-06	4843/10062/4804/23291/10075/196/5602/7337/8239/9572/5468/5562/406/9575/5371/7157/4841/4915/3192/7071/2776/1859/5563/1642/10533/2673/7150/7124	28
BP	GO:0061180	mammary gland epithelium development	15/903	68/18800	6.06E-07	7.11E-06	3.60E-06	5241/5594/3091/7421/7474/57142/2247/5371/367/4255/6356/859/1436/1435/6714	15
BP	GO:0046330	positive regulation of JNK cascade	18/903	96/18800	6.19E-07	7.25E-06	3.68E-06	2324/28996/8767/7474/2185/3553/7186/7099/351/8324/2150/7098/64127/4615/3265/23236/3146/7124	18
BP	GO:0050728	negative regulation of inflammatory response	26/903	182/18800	6.30E-07	7.36E-06	3.73E-06	2534/3479/3082/10062/7133/10203/7132/5788/4790/7128/7010/5740/9572/3949/5468/5176/9314/5045/6647/64127/5734/6288/1003/3123/100/6714	26
BP	GO:0051960	regulation of nervous system development	46/903	440/18800	6.33E-07	7.38E-06	3.74E-06	23028/3082/5583/7133/7520/8829/3091/23405/5764/1075/7474/57142/2335/6696/3553/9572/7533/3976/3949/4131/5176/406/4803/3572/4076/3569/4609/10413/7157/1030/4915/7424/3815/27185/567/1524/9451/6356/627/5021/51393/3556/4311/4155/659/7124	46
BP	GO:0030336	negative regulation of cell migration	39/903	346/18800	7.00E-07	8.13E-06	4.12E-06	6915/1634/22998/4804/7075/285/3162/328/7076/8428/23560/6347/4780/5468/5176/5879/9314/1545/2247/388/3486/2697/3084/6781/51094/114757/11009/1524/5734/596/3728/23236/5592/347/3146/100/1803/1460/7124	39
BP	GO:1901617	organic hydroxy compound biosynthetic process	31/903	243/18800	7.00E-07	8.13E-06	4.12E-06	338/9517/7306/55163/4790/2246/7474/1718/2185/6615/9572/5447/2643/5562/3158/2247/8720/5409/6647/1609/23657/654/2539/5563/5028/8877/56624/8644/3269/1066/7124	31
BP	GO:0014009	glial cell proliferation	12/903	44/18800	7.12E-07	8.23E-06	4.17E-06	5583/23405/3953/2185/3553/3569/4609/1030/5179/1436/1435/7124	12
BP	GO:0021762	substantia nigra development	12/903	44/18800	7.12E-07	8.23E-06	4.17E-06	3309/4129/7531/79109/1340/7533/2247/2539/6271/4155/801/4722	12
BP	GO:0051146	striated muscle cell differentiation	34/903	281/18800	7.16E-07	8.26E-06	4.19E-06	56603/8837/3479/4904/4205/9948/50507/6548/7494/2931/5159/5997/57486/652/2318/9518/4629/3845/5156/4283/4089/58/3192/8324/3084/4323/2539/824/6443/1000/596/627/859/7490	34
BP	GO:0045137	development of primary sexual characteristics	30/903	231/18800	7.21E-07	8.28E-06	4.20E-06	7812/3309/4254/2296/5241/835/5159/7337/7474/10549/6662/3021/10468/5156/4609/1545/4089/6647/2697/4323/3815/3020/7098/367/596/2/7490/8644/6714/8031	30
BP	GO:0045333	cellular respiration	30/903	231/18800	7.21E-07	8.28E-06	4.20E-06	4843/637/1431/9650/3091/4967/51142/4717/2820/3416/29103/48/4609/4715/6834/1346/27089/27069/10632/54949/521/7388/4729/29796/4697/144363/4722/7124/9551/100532726	30
BP	GO:0086009	membrane repolarization	13/903	52/18800	7.38E-07	8.46E-06	4.29E-06	477/9948/6640/857/7531/845/3759/3741/2697/3752/4878/6330/859	13
BP	GO:0060603	mammary gland duct morphogenesis	10/903	30/18800	7.76E-07	8.86E-06	4.49E-06	5241/7421/7474/5371/367/6356/859/1436/1435/6714	10
BP	GO:1900101	regulation of endoplasmic reticulum unfolded protein response	10/903	30/18800	7.76E-07	8.86E-06	4.49E-06	578/3309/23645/7494/55161/22926/2081/5770/10399/1388	10
BP	GO:0036499	PERK-mediated unfolded protein response	8/903	18/18800	7.82E-07	8.86E-06	4.49E-06	3309/23645/55161/4780/1965/9451/5770/54870	8
BP	GO:0072567	chemokine (C-X-C motif) ligand 2 production	8/903	18/18800	7.82E-07	8.86E-06	4.49E-06	9314/7099/2150/4615/4023/3146/4155/7124	8
BP	GO:0097284	hepatocyte apoptotic process	8/903	18/18800	7.82E-07	8.86E-06	4.49E-06	8837/637/6789/3875/5562/3480/2934/382	8
BP	GO:2000341	regulation of chemokine (C-X-C motif) ligand 2 production	8/903	18/18800	7.82E-07	8.86E-06	4.49E-06	9314/7099/2150/4615/4023/3146/4155/7124	8
BP	GO:2000146	negative regulation of cell motility	40/903	361/18800	7.86E-07	8.89E-06	4.51E-06	6915/1634/22998/4804/7075/285/3162/328/7076/8428/23560/6347/4780/5468/5176/5879/9314/1545/2247/388/3486/2697/3084/6781/51094/114757/11009/1398/1524/5734/596/3728/23236/5592/347/3146/100/1803/1460/7124	40
BP	GO:0051052	regulation of DNA metabolic process	48/903	472/18800	8.09E-07	9.13E-06	4.63E-06	23028/5976/672/3082/10039/57103/7520/3320/5788/50507/3183/5594/958/143/5518/23560/10923/5159/4358/2185/3181/466/8239/7014/5111/56907/3178/3569/9314/4609/1545/2247/3480/5371/7157/1956/7013/6188/3192/7203/4255/91607/2072/7490/3146/6714/659/7124	48
BP	GO:0150115	cell-substrate junction organization	18/903	98/18800	8.51E-07	9.56E-06	4.85E-06	4653/22998/2017/6548/8829/2335/7010/2185/5879/4323/3678/3673/382/596/29984/55920/347/6714	18
BP	GO:0043588	skin development	35/903	296/18800	8.52E-07	9.56E-06	4.85E-06	56603/5583/2296/4804/8626/1832/6789/4233/1277/7421/9555/7474/1718/54206/8202/6615/6662/23022/1289/10468/301/91/10413/4089/2312/1956/3673/1278/596/5970/3728/2118/8644/7124/10628	35
BP	GO:0010959	regulation of metal ion transport	43/903	403/18800	8.52E-07	9.56E-06	4.85E-06	920/2534/477/578/4638/490/5743/2280/6548/6640/857/6347/7531/5159/7341/845/2185/3759/3306/7533/3741/81/967/4283/7009/5371/8573/2040/6781/2539/567/596/9943/4878/6330/196527/2149/859/51393/801/6352/6351/6348	43
BP	GO:0048524	positive regulation of viral process	14/903	61/18800	8.58E-07	9.61E-06	4.88E-06	920/26986/6732/3956/6780/6737/2040/23367/103/1642/3123/5478/1654/6352	14
BP	GO:0048145	regulation of fibroblast proliferation	16/903	79/18800	8.79E-07	9.83E-06	4.99E-06	3479/4804/1021/5159/7474/2335/5156/4609/5371/7157/1956/4921/648/8877/84875/358	16
BP	GO:0045933	positive regulation of muscle contraction	12/903	45/18800	9.29E-07	1.04E-05	5.25E-06	6915/5743/2017/5997/59272/3815/3673/4878/8877/5021/2149/100	12
BP	GO:0030308	negative regulation of cell growth	26/903	186/18800	9.64E-07	1.07E-05	5.44E-06	8829/5518/2931/1410/7474/57142/5997/6696/83667/5538/91/5371/7157/4089/2697/51094/2539/596/859/7490/5167/659/10399/4722/55384/1654	26
BP	GO:0030307	positive regulation of cell growth	24/903	163/18800	9.71E-07	1.08E-05	5.47E-06	952/3479/6548/8829/5716/1839/1981/2335/2185/4131/3021/4803/10413/102/1956/4323/27185/3020/596/8877/627/51393/659/1654	24
BP	GO:0009408	response to heat	19/903	109/18800	9.81E-07	1.09E-05	5.51E-06	3479/5743/3320/3162/10273/7531/2246/7341/3306/3337/1965/6647/929/947/56892/51393/1616/4277/3281	19
BP	GO:0009895	negative regulation of catabolic process	37/903	324/18800	9.81E-07	1.09E-05	5.51E-06	4843/7812/2534/3082/7077/28996/4904/26986/57103/3183/3162/7076/2931/4233/1981/5768/3953/3553/7186/5562/5371/5045/7157/4089/6135/1956/5140/3192/23367/3084/2668/596/4615/5970/2903/10533/7124	37
BP	GO:0035265	organ growth	25/903	175/18800	1.03E-06	1.14E-05	5.78E-06	3479/2296/6789/2931/5159/7337/3953/5997/27230/6662/5447/10413/5950/2247/1848/6647/6781/2539/4921/7048/367/596/859/7490/5600	25
BP	GO:0031663	lipopolysaccharide-mediated signaling pathway	14/903	62/18800	1.06E-06	1.17E-05	5.93E-06	5594/8767/6347/7128/3553/948/7099/654/929/4615/1604/7124/6352/6348	14
BP	GO:0051896	regulation of protein kinase B signaling	26/903	187/18800	1.07E-06	1.18E-05	5.97E-06	4653/3320/50507/4233/1839/57142/2152/7010/9518/1116/7295/2247/3480/1956/4915/1646/284/9530/3084/1524/859/8644/6714/10399/7124/6348	26
BP	GO:0001654	eye development	41/903	379/18800	1.07E-06	1.18E-05	5.97E-06	578/2296/28996/490/2782/43/8829/3091/2321/835/6505/1410/5159/7474/22926/652/6662/8854/1289/5176/10763/5156/9314/1545/5950/2247/1956/4915/6935/23657/2697/654/7048/2200/596/4094/7490/5087/1282/659/6015	41
BP	GO:0031032	actomyosin structure organization	27/903	199/18800	1.09E-06	1.19E-05	6.04E-06	8837/4653/2006/22998/4205/9948/6548/8829/7082/4233/5216/5159/2185/2318/4629/5156/5879/408/4089/58/5058/389/9530/5734/5062/859/6714	27
BP	GO:0060191	regulation of lipase activity	17/903	90/18800	1.14E-06	1.24E-05	6.30E-06	10062/2321/5159/5997/5447/5538/5156/301/2247/5045/3491/1956/389/2776/3815/3265/6352	17
BP	GO:0002703	regulation of leukocyte mediated immunity	30/903	236/18800	1.14E-06	1.24E-05	6.30E-06	4843/7133/10039/5788/3383/3162/958/196/3554/8809/3553/718/7186/5880/3569/7099/3815/2150/7098/9188/567/1398/64127/1524/3684/3916/3146/3123/1604/7124	30
BP	GO:0061900	glial cell activation	13/903	54/18800	1.18E-06	1.28E-05	6.51E-06	5788/1075/3553/9572/3949/3569/351/7098/1524/3684/8877/7124/6348	13
BP	GO:0046677	response to antibiotic	12/903	46/18800	1.20E-06	1.31E-05	6.63E-06	23028/3309/841/3320/6548/5321/8639/7157/6647/3716/249/4261	12
BP	GO:0031398	positive regulation of protein ubiquitination	20/903	121/18800	1.23E-06	1.33E-05	6.75E-06	23028/672/330/3309/7321/10075/2280/5716/10273/8767/2931/857/5414/7337/6187/284/64127/648/8877/1654	20
BP	GO:0031016	pancreas development	16/903	81/18800	1.25E-06	1.35E-05	6.87E-06	578/2931/1021/4233/7474/652/6662/8854/406/9575/301/3569/654/1000/9451/51714	16
BP	GO:0048144	fibroblast proliferation	16/903	81/18800	1.25E-06	1.35E-05	6.87E-06	3479/4804/1021/5159/7474/2335/5156/4609/5371/7157/1956/4921/648/8877/84875/358	16
BP	GO:0046165	alcohol biosynthetic process	22/903	143/18800	1.29E-06	1.39E-05	7.04E-06	338/9517/4790/2246/1718/2185/5447/2643/5562/3158/2247/8720/6647/1609/654/2539/5563/5028/8877/56624/3269/1066	22
BP	GO:1903036	positive regulation of response to wounding	15/903	72/18800	1.32E-06	1.42E-05	7.21E-06	6915/4638/7494/8428/5764/1839/4780/2152/301/948/3480/3265/196527/7056/2149	15
BP	GO:0048525	negative regulation of viral process	17/903	91/18800	1.33E-06	1.43E-05	7.26E-06	5610/6732/6772/7706/6590/57169/6737/6041/2934/4599/3428/84875/4261/5478/7124/7726/6352	17
BP	GO:0097306	cellular response to alcohol	17/903	91/18800	1.33E-06	1.43E-05	7.26E-06	672/490/2782/196/64083/6446/5562/4609/1545/3480/1646/23367/5563/5734/3728/8644/1066	17
BP	GO:0040013	negative regulation of locomotion	42/903	396/18800	1.34E-06	1.43E-05	7.26E-06	6915/1634/22998/4804/7075/285/8829/3162/328/7076/8428/23560/6347/7474/4780/5468/5176/5879/9314/1545/2247/388/3486/2697/3084/6781/51094/114757/11009/1398/1524/5734/596/3728/23236/5592/347/3146/100/1803/1460/7124	42
BP	GO:0051702	biological process involved in interaction with symbiont	18/903	101/18800	1.35E-06	1.44E-05	7.31E-06	2597/2335/140823/2040/5196/80149/2150/5702/3429/5479/1642/1524/4615/1436/6667/6352/6351/6348	18
BP	GO:0051271	negative regulation of cellular component movement	40/903	369/18800	1.38E-06	1.47E-05	7.44E-06	6915/1634/22998/4804/7075/285/3162/328/7076/8428/23560/6347/4780/5468/5176/5879/9314/1545/2247/388/3486/2697/3084/6781/51094/114757/11009/1398/1524/5734/596/3728/23236/5592/347/3146/100/1803/1460/7124	40
BP	GO:1905952	regulation of lipid localization	23/903	155/18800	1.42E-06	1.51E-05	7.66E-06	10062/338/4790/5321/6696/3553/718/5468/948/3569/3685/5045/9536/654/1622/80149/19/51499/4023/51703/1066/51024/7124	23
BP	GO:0032570	response to progesterone	11/903	39/18800	1.44E-06	1.52E-05	7.71E-06	952/10062/857/7337/10413/1545/3480/5021/6714/4155/10628	11
BP	GO:0060306	regulation of membrane repolarization	11/903	39/18800	1.44E-06	1.52E-05	7.71E-06	9948/6640/857/7531/845/3759/3741/2697/4878/6330/859	11
BP	GO:0071470	cellular response to osmotic stress	11/903	39/18800	1.44E-06	1.52E-05	7.71E-06	4638/5743/7520/231/10367/54206/6513/624/9943/1654/358	11
BP	GO:0007369	gastrulation	26/903	190/18800	1.45E-06	1.54E-05	7.80E-06	2296/7358/9555/7474/3676/2335/6615/652/1289/3557/9314/3685/7157/4089/2697/8324/4323/3678/7048/3673/55788/4155/7296/659/10399/3281	26
BP	GO:0001774	microglial cell activation	12/903	47/18800	1.54E-06	1.63E-05	8.25E-06	5788/1075/9572/3949/3569/351/7098/1524/3684/8877/7124/6348	12
BP	GO:0070849	response to epidermal growth factor	12/903	47/18800	1.54E-06	1.63E-05	8.25E-06	8837/2296/5594/1277/4691/54206/6662/5782/4609/1956/1915/9530	12
BP	GO:0007044	cell-substrate junction assembly	17/903	92/18800	1.56E-06	1.64E-05	8.33E-06	4653/22998/2017/6548/8829/2335/7010/2185/5879/4323/3678/3673/596/29984/55920/347/6714	17
BP	GO:1900407	regulation of cellular response to oxidative stress	17/903	92/18800	1.56E-06	1.64E-05	8.33E-06	2534/3082/3091/4233/135112/4780/79109/2643/948/7295/7099/6647/4841/23657/5478/10399/7124	17
BP	GO:0043409	negative regulation of MAPK cascade	25/903	179/18800	1.58E-06	1.65E-05	8.38E-06	5788/2122/5716/5518/857/8661/54206/5997/652/3553/3976/59272/5468/7099/4609/1848/3480/4089/27250/152559/2150/4878/859/5478/5770	25
BP	GO:0001885	endothelial cell development	14/903	64/18800	1.60E-06	1.67E-05	8.46E-06	7132/3383/7082/4233/3553/1910/4478/6781/2150/4615/1003/23236/7124/5175	14
BP	GO:0001952	regulation of cell-matrix adhesion	20/903	123/18800	1.60E-06	1.67E-05	8.46E-06	4653/22998/6548/8829/1021/7010/2185/5328/948/5879/1012/8573/4323/27185/596/3728/55920/1435/347/6714	20
BP	GO:0002244	hematopoietic progenitor cell differentiation	20/903	123/18800	1.60E-06	1.67E-05	8.46E-06	2324/4254/2296/5610/7520/5788/2321/1021/3313/4780/23215/652/10468/5156/7157/3815/103/1938/596/1436	20
BP	GO:0001889	liver development	21/903	134/18800	1.64E-06	1.71E-05	8.66E-06	8837/3082/7494/3162/5764/4233/2246/7128/6662/8854/5111/3158/301/3569/4609/1030/3673/382/5970/100/7124	21
BP	GO:0022407	regulation of cell-cell adhesion	46/903	456/18800	1.71E-06	1.78E-05	9.01E-06	920/2534/5329/3479/960/5788/3956/7494/10725/7082/8767/857/23560/6347/7474/3676/84695/29126/652/3553/3620/3572/2113/301/3569/3557/9314/6188/654/3716/7048/80149/567/64127/3037/5970/5592/3146/3123/1604/100/6714/1803/4155/7124/6352	46
BP	GO:0070663	regulation of leukocyte proliferation	31/903	254/18800	1.83E-06	1.89E-05	9.57E-06	952/3479/7133/4254/5788/5594/958/8767/196/7128/29126/652/3553/5880/3620/3572/301/3569/7099/90865/6188/7048/596/4615/1436/1435/3146/3123/1604/100/6352	31
BP	GO:0001836	release of cytochrome c from mitochondria	13/903	56/18800	1.84E-06	1.89E-05	9.57E-06	5329/637/3479/3082/578/5716/27113/8743/7157/27069/51499/596/51024	13
BP	GO:0070918	primary sncRNA processing	13/903	56/18800	1.84E-06	1.89E-05	9.57E-06	23405/1655/3181/652/3569/7157/1956/103/80149/8575/1654/7124/6023	13
BP	GO:0009411	response to UV	22/903	146/18800	1.84E-06	1.89E-05	9.57E-06	23028/578/5743/10714/7076/5562/5111/1965/4609/5371/7157/1956/7508/2071/1642/51499/596/5970/2072/4311/4312/358	22
BP	GO:0106106	cold-induced thermogenesis	22/903	146/18800	1.84E-06	1.89E-05	9.57E-06	23028/10062/43/2778/857/4883/8809/2034/3953/9572/406/948/7099/3480/2697/1376/51094/249/2628/5021/51393/1778	22
BP	GO:0120161	regulation of cold-induced thermogenesis	22/903	146/18800	1.84E-06	1.89E-05	9.57E-06	23028/10062/43/2778/857/4883/8809/2034/3953/9572/406/948/7099/3480/2697/1376/51094/249/2628/5021/51393/1778	22
BP	GO:0050890	cognition	35/903	306/18800	1.85E-06	1.89E-05	9.61E-06	2534/477/5743/5594/5641/3091/5764/6505/7337/6446/3949/5538/5176/3845/4803/351/1393/1956/4915/23657/6529/3815/3678/567/1524/2628/6356/627/5021/23236/2903/6900/4311/3269/7124	35
BP	GO:0050804	modulation of chemical synaptic transmission	44/903	429/18800	1.85E-06	1.90E-05	9.61E-06	952/2534/477/5743/43/5594/5641/5327/5764/6505/6347/2185/6780/3553/7533/4131/3845/4803/351/5868/8573/4915/23657/1977/2911/6529/3815/3745/27185/1524/5028/7532/1000/3265/627/5021/23236/2903/6900/23621/4311/3269/6714/7124	44
BP	GO:0140115	export across plasma membrane	15/903	74/18800	1.90E-06	1.94E-05	9.86E-06	10928/477/490/6548/4363/478/7531/3741/2697/3745/19/3752/4878/196527/801	15
BP	GO:0010721	negative regulation of cell development	25/903	181/18800	1.94E-06	1.98E-05	1.00E-05	3479/5744/8829/23405/2931/5764/7474/57142/6696/3553/9572/7533/3949/81/1910/3569/7157/1030/2200/567/6356/55920/859/4155/7124	25
BP	GO:0072577	endothelial cell apoptotic process	14/903	65/18800	1.94E-06	1.98E-05	1.00E-05	3383/958/6347/3676/4780/7128/7010/27250/284/196527/1003/8644/659/7124	14
BP	GO:0061028	establishment of endothelial barrier	12/903	48/18800	1.97E-06	2.00E-05	1.01E-05	7132/3383/7082/3553/1910/4478/2150/4615/1003/23236/7124/5175	12
BP	GO:0099177	regulation of trans-synaptic signaling	44/903	430/18800	1.97E-06	2.00E-05	1.01E-05	952/2534/477/5743/43/5594/5641/5327/5764/6505/6347/2185/6780/3553/7533/4131/3845/4803/351/5868/8573/4915/23657/1977/2911/6529/3815/3745/27185/1524/5028/7532/1000/3265/627/5021/23236/2903/6900/23621/4311/3269/6714/7124	44
BP	GO:0070665	positive regulation of leukocyte proliferation	23/903	158/18800	1.99E-06	2.01E-05	1.02E-05	952/3479/4254/5788/5594/958/8767/29126/3553/3572/301/3569/7099/6188/7048/596/4615/1436/1435/3146/1604/100/6352	23
BP	GO:0031214	biomineral tissue development	24/903	170/18800	2.09E-06	2.11E-05	1.07E-05	3479/490/5743/5744/3091/5764/1277/4015/6696/2185/652/6662/3491/2697/654/7071/249/4921/1278/9451/196527/5167/659/6348	24
BP	GO:0010975	regulation of neuron projection development	44/903	431/18800	2.10E-06	2.11E-05	1.07E-05	8837/952/2288/23028/2534/3082/3309/8829/8428/2931/5764/54664/7337/7474/57142/2335/4780/5997/6696/2185/466/7533/4131/5176/4803/4076/9314/3480/4915/5058/27185/152559/5274/382/567/1398/1000/627/5062/64764/6900/51393/4155/659	44
BP	GO:0055094	response to lipoprotein particle	10/903	33/18800	2.10E-06	2.11E-05	1.07E-05	968/3949/5468/948/7099/1012/19/4615/4023/1066	10
BP	GO:0016485	protein processing	30/903	243/18800	2.10E-06	2.11E-05	1.07E-05	578/841/5641/1522/8767/5327/835/10531/1362/1718/1889/2152/5328/59272/1514/834/102/5045/2934/4323/824/1520/3428/2903/6900/23621/4311/837/6714/1803	30
BP	GO:2000347	positive regulation of hepatocyte proliferation	6/903	10/18800	2.15E-06	2.16E-05	1.09E-05	8837/7494/5764/2246/7128/7124	6
BP	GO:0045927	positive regulation of growth	31/903	256/18800	2.16E-06	2.16E-05	1.10E-05	952/3479/6548/8829/5716/1839/1981/2335/27230/2185/4131/3021/4803/10413/102/2247/1956/4323/27185/3020/7048/5479/596/8877/627/23236/1435/7490/51393/659/1654	31
BP	GO:0048872	homeostasis of number of cells	33/903	282/18800	2.19E-06	2.19E-05	1.11E-05	355/578/4254/28996/3162/3091/1021/5414/3313/6772/2034/7128/116151/652/6662/3845/2113/301/91/3569/6647/23657/3815/2539/103/567/1524/1000/596/2149/1435/3146/100	33
BP	GO:0046883	regulation of hormone secretion	29/903	231/18800	2.21E-06	2.20E-05	1.12E-05	952/4843/2182/3091/6696/27230/3553/9572/3976/3741/5468/406/9575/301/3569/56262/5950/4089/25874/1393/2697/654/90550/3745/5028/3123/51714/7124/6352	29
BP	GO:1990845	adaptive thermogenesis	23/903	159/18800	2.22E-06	2.21E-05	1.12E-05	23028/10062/43/2778/857/4883/8809/2034/3953/9572/406/948/7099/3480/2697/3192/1376/51094/249/2628/5021/51393/1778	23
BP	GO:0002821	positive regulation of adaptive immune response	19/903	115/18800	2.27E-06	2.26E-05	1.14E-05	920/5788/958/8767/3554/8809/5321/29126/3553/718/7186/3572/3569/567/64127/3123/1604/100/7124	19
BP	GO:0086003	cardiac muscle cell contraction	15/903	75/18800	2.27E-06	2.26E-05	1.15E-05	477/6548/1832/6640/857/7341/3759/3741/2934/2697/6781/3752/3728/6330/859	15
BP	GO:0071677	positive regulation of mononuclear cell migration	14/903	66/18800	2.36E-06	2.34E-05	1.19E-05	5641/7474/3676/2185/102/351/1524/9943/196527/3146/7124/6352/6351/6348	14
BP	GO:0061008	hepaticobiliary system development	21/903	137/18800	2.37E-06	2.34E-05	1.19E-05	8837/3082/7494/3162/5764/4233/2246/7128/6662/8854/5111/3158/301/3569/4609/1030/3673/382/5970/100/7124	21
BP	GO:0006109	regulation of carbohydrate metabolic process	25/903	183/18800	2.38E-06	2.35E-05	1.19E-05	3479/57103/3091/2931/4790/3953/2185/57486/83667/5562/4609/1213/7157/351/1609/51094/11182/5563/1642/5028/3037/57001/3269/6714/5167	25
BP	GO:0046889	positive regulation of lipid biosynthetic process	16/903	85/18800	2.45E-06	2.42E-05	1.23E-05	10062/5743/2246/2181/3553/9572/5447/3949/5562/301/3480/3491/133/654/824/7124	16
BP	GO:0071548	response to dexamethasone	11/903	41/18800	2.48E-06	2.44E-05	1.24E-05	8837/5327/2908/54206/5447/5176/5111/1545/3480/1977/358	11
BP	GO:0110148	biomineralization	24/903	172/18800	2.58E-06	2.54E-05	1.29E-05	3479/490/5743/5744/3091/5764/1277/4015/6696/2185/652/6662/3491/2697/654/7071/249/4921/1278/9451/196527/5167/659/6348	24
BP	GO:0030100	regulation of endocytosis	27/903	208/18800	2.58E-06	2.54E-05	1.29E-05	10062/857/7474/718/5538/948/967/5879/1861/408/3685/1012/5868/1609/284/1173/3673/2150/382/567/929/8877/196527/859/5770/6714/6311	27
BP	GO:0032535	regulation of cellular component size	38/903	351/18800	2.59E-06	2.54E-05	1.29E-05	23028/2006/51474/9948/832/2017/23645/1808/8829/5216/7474/57142/2335/6696/2185/4131/4803/5879/56262/5868/4478/2934/3778/9530/1173/27185/79714/2150/382/6356/627/196527/859/6900/51393/659/7114/358	38
BP	GO:0045732	positive regulation of protein catabolic process	29/903	233/18800	2.63E-06	2.57E-05	1.30E-05	7133/9817/3320/10075/5716/10273/6923/2931/857/1075/7474/7341/4780/7128/3416/2185/6662/3553/3949/5045/4478/27185/5702/1642/859/10134/10533/10399/7124	29
BP	GO:0060048	cardiac muscle contraction	21/903	138/18800	2.67E-06	2.61E-05	1.32E-05	477/6548/1832/6640/857/7341/5997/845/3759/3741/59272/2934/2697/6781/80149/3752/3728/4878/6330/859/801	21
BP	GO:0042116	macrophage activation	18/903	106/18800	2.78E-06	2.71E-05	1.37E-05	10062/5788/1075/7474/5321/9572/3949/3569/7099/90865/351/80149/7098/1524/3684/8877/7124/6348	18
BP	GO:0009150	purine ribonucleotide metabolic process	39/903	366/18800	2.83E-06	2.75E-05	1.40E-05	6296/3479/2182/57103/5744/6576/3091/4967/2027/51166/2597/2181/5538/64087/5901/5562/272/3158/4609/351/25874/2987/8573/84532/11182/5563/10632/521/3094/4878/6817/100/51703/5167/7114/390916/4830/9551/109703458	39
BP	GO:0050850	positive regulation of calcium-mediated signaling	10/903	34/18800	2.84E-06	2.75E-05	1.40E-05	920/3479/6548/1012/3084/3094/100/7124/6351/6348	10
BP	GO:0110110	positive regulation of animal organ morphogenesis	10/903	34/18800	2.84E-06	2.75E-05	1.40E-05	4804/2246/7474/652/6662/2247/2668/367/947/1435	10
BP	GO:1990000	amyloid fibril formation	10/903	34/18800	2.84E-06	2.75E-05	1.40E-05	2280/1410/8239/3949/948/5045/351/2934/567/23621	10
BP	GO:0033627	cell adhesion mediated by integrin	16/903	86/18800	2.88E-06	2.78E-05	1.41E-05	3683/3383/3676/5328/3976/1545/3685/5140/3678/3673/2200/1398/3684/100/1803/6352	16
BP	GO:0007006	mitochondrial membrane organization	19/903	117/18800	2.96E-06	2.85E-05	1.45E-05	637/578/3320/6548/27113/2931/54927/3313/84266/140823/26515/26519/4609/7157/255027/27069/293/3308/596	19
BP	GO:0023061	signal release	45/903	451/18800	2.97E-06	2.86E-05	1.45E-05	952/4843/2182/4129/3091/5321/6696/27230/3553/9572/3976/3741/5538/5894/5468/406/9575/301/1910/3569/3557/56262/5950/4089/25874/5868/1393/8573/9536/133/2697/654/90550/3745/2150/19/2668/5028/5021/2149/23621/3123/51714/7124/6352	45
BP	GO:0050769	positive regulation of neurogenesis	28/903	222/18800	3.00E-06	2.89E-05	1.46E-05	23028/5583/7133/7520/8829/3091/23405/5764/2335/3553/3976/4131/5176/4803/3572/4076/3569/4609/4915/7424/3815/27185/1524/627/51393/4311/659/7124	28
BP	GO:0006753	nucleoside phosphate metabolic process	48/903	495/18800	3.10E-06	2.97E-05	1.51E-05	6296/4843/55/3479/2182/25996/57103/5744/6576/3091/4967/2027/51166/2597/23583/2181/5740/3620/5538/64087/5901/5562/272/3158/129607/4609/953/351/25874/2987/8573/84532/11182/5563/10632/521/3094/4878/84875/6817/100/51703/5167/7114/390916/4830/9551/109703458	48
BP	GO:0032735	positive regulation of interleukin-12 production	11/903	42/18800	3.21E-06	3.08E-05	1.56E-05	958/8767/3620/948/7099/7098/64127/5970/23236/5600/3146	11
BP	GO:0055117	regulation of cardiac muscle contraction	15/903	77/18800	3.22E-06	3.08E-05	1.56E-05	477/6548/1832/857/7341/5997/845/3759/59272/6781/80149/3728/4878/859/801	15
BP	GO:1903532	positive regulation of secretion by cell	32/903	274/18800	3.25E-06	3.11E-05	1.57E-05	952/3479/2182/43/3091/64083/5321/6696/27230/3553/5468/56262/7099/5950/4089/25874/5868/9536/7424/654/90550/3745/2150/382/2668/5028/3684/5021/3916/3123/5478/51714	32
BP	GO:0001933	negative regulation of protein phosphorylation	37/903	341/18800	3.32E-06	3.17E-05	1.61E-05	25937/3082/578/5788/5518/857/9555/1981/54206/5997/7128/652/3553/5468/79899/1848/7453/1609/3486/1030/27250/284/2776/103/152559/80149/624/7532/54625/4878/5062/859/5478/5770/5167/801/10399	37
BP	GO:0051604	protein maturation	35/903	314/18800	3.33E-06	3.17E-05	1.61E-05	578/841/2280/5641/1522/10273/8767/5327/835/10531/10539/1362/1718/1889/2152/5328/10549/59272/1514/834/102/5045/2934/4323/824/1520/3428/9973/2903/6900/23621/4311/837/6714/1803	35
BP	GO:0007260	tyrosine phosphorylation of STAT protein	16/903	87/18800	3.37E-06	3.20E-05	1.62E-05	2534/3479/7132/958/5518/857/3976/3572/3569/3815/3716/11009/54625/1436/7124/6352	16
BP	GO:1903322	positive regulation of protein modification by small protein conjugation or removal	21/903	140/18800	3.38E-06	3.20E-05	1.62E-05	23028/672/330/3309/7321/10075/2280/5716/10273/8767/2931/857/5414/7337/6187/284/80149/64127/648/8877/1654	21
BP	GO:0002720	positive regulation of cytokine production involved in immune response	14/903	68/18800	3.44E-06	3.25E-05	1.65E-05	7474/3554/8809/3553/7186/948/3569/7099/3815/2150/9188/567/64127/1604	14
BP	GO:0010611	regulation of cardiac muscle hypertrophy	14/903	68/18800	3.44E-06	3.25E-05	1.65E-05	3479/7133/7132/4205/6548/2931/10539/54206/5997/5468/3572/4089/2539/859	14
BP	GO:2000351	regulation of endothelial cell apoptotic process	13/903	59/18800	3.44E-06	3.25E-05	1.65E-05	3383/958/6347/3676/4780/7128/7010/27250/284/196527/1003/8644/7124	13
BP	GO:0006694	steroid biosynthetic process	24/903	175/18800	3.51E-06	3.31E-05	1.68E-05	338/231/4790/2246/1718/6615/9572/5447/5562/3158/3480/8720/6647/1609/133/654/2539/2232/5563/5087/8644/51170/1066/7124	24
BP	GO:0071706	tumor necrosis factor superfamily cytokine production	25/903	187/18800	3.53E-06	3.32E-05	1.68E-05	3479/5788/23405/8767/7474/54206/7128/29126/948/3569/7099/90865/351/284/5196/80149/7098/64127/1524/929/4615/947/4023/3146/6348	25
BP	GO:1903555	regulation of tumor necrosis factor superfamily cytokine production	25/903	187/18800	3.53E-06	3.32E-05	1.68E-05	3479/5788/23405/8767/7474/54206/7128/29126/948/3569/7099/90865/351/284/5196/80149/7098/64127/1524/929/4615/947/4023/3146/6348	25
BP	GO:0046661	male sex differentiation	23/903	164/18800	3.80E-06	3.56E-05	1.81E-05	2288/7812/4254/5159/7474/1718/10549/6662/3021/5156/1545/4089/2697/654/4323/3815/3020/7098/367/596/7490/8644/8031	23
BP	GO:0010614	negative regulation of cardiac muscle hypertrophy	10/903	35/18800	3.81E-06	3.56E-05	1.81E-05	7133/7132/2931/10539/54206/5997/5468/4089/2539/859	10
BP	GO:0071398	cellular response to fatty acid	10/903	35/18800	3.81E-06	3.56E-05	1.81E-05	7520/3949/3158/1646/80149/4023/23236/1645/8644/6714	10
BP	GO:0051928	positive regulation of calcium ion transport	19/903	119/18800	3.83E-06	3.58E-05	1.81E-05	578/4638/490/6548/857/6347/5159/7341/3306/4283/8573/6781/2539/2149/51393/801/6352/6351/6348	19
BP	GO:0030168	platelet activation	20/903	130/18800	3.86E-06	3.60E-05	1.83E-05	2778/958/7450/2335/5321/3572/5156/3569/7099/1609/23657/5196/5028/6288/7056/2149/5592/5478/6714/3043	20
BP	GO:0061337	cardiac conduction	17/903	98/18800	3.87E-06	3.60E-05	1.83E-05	477/4205/490/6548/1832/478/857/7531/845/3759/3741/59272/2697/3752/3728/6330/801	17
BP	GO:2000241	regulation of reproductive process	24/903	176/18800	3.88E-06	3.61E-05	1.83E-05	3479/6789/7076/5327/5518/7474/10549/6615/652/6662/3976/5176/91/1910/2697/367/5028/5139/5021/23236/7490/253943/100/6714	24
BP	GO:0034644	cellular response to UV	16/903	88/18800	3.94E-06	3.65E-05	1.85E-05	23028/578/5743/10714/7076/5111/1965/4609/7157/7508/1642/51499/2072/4311/4312/358	16
BP	GO:0043010	camera-type eye development	36/903	330/18800	3.98E-06	3.68E-05	1.87E-05	578/2296/28996/490/2782/43/8829/3091/2321/835/6505/1410/5159/7474/652/6662/8854/5176/10763/5156/9314/1545/5950/2247/1956/4915/6935/23657/2697/7048/2200/4094/7490/1282/659/6015	36
BP	GO:1903037	regulation of leukocyte cell-cell adhesion	37/903	344/18800	4.08E-06	3.77E-05	1.91E-05	920/2534/3479/960/5788/3956/7494/10725/8767/857/6347/3676/84695/29126/652/3553/3620/3572/2113/301/3569/9314/6188/7048/80149/567/64127/3037/5970/3146/3123/1604/100/6714/1803/7124/6352	37
BP	GO:0071364	cellular response to epidermal growth factor stimulus	11/903	43/18800	4.13E-06	3.81E-05	1.93E-05	8837/2296/1277/4691/54206/6662/5782/4609/1956/1915/9530	11
BP	GO:0009117	nucleotide metabolic process	47/903	487/18800	4.46E-06	4.10E-05	2.08E-05	6296/4843/55/3479/2182/25996/57103/5744/6576/3091/4967/2027/51166/2597/23583/2181/5740/3620/5538/64087/5901/5562/272/3158/129607/4609/351/25874/2987/8573/84532/11182/5563/10632/521/3094/4878/84875/6817/100/51703/5167/7114/390916/4830/9551/109703458	47
BP	GO:0014897	striated muscle hypertrophy	17/903	99/18800	4.47E-06	4.10E-05	2.08E-05	3479/7133/4653/7132/4205/6548/2931/10539/54206/5997/5468/3572/4089/2539/4878/5062/859	17
BP	GO:0019233	sensory perception of pain	17/903	99/18800	4.47E-06	4.10E-05	2.08E-05	2534/55/5743/6548/6347/1910/9536/2911/3673/5028/2149/5179/2903/23621/4311/7124/6348	17
BP	GO:0016125	sterol metabolic process	22/903	154/18800	4.52E-06	4.14E-05	2.10E-05	56603/51474/4779/338/2246/1718/3953/5447/3949/5562/3158/1545/8720/6647/351/1609/285440/2539/2232/5563/19/1066	22
BP	GO:0043619	regulation of transcription from RNA polymerase II promoter in response to oxidative stress	6/903	11/18800	4.53E-06	4.14E-05	2.10E-05	3162/3091/2034/4780/83667/26287	6
BP	GO:0071394	cellular response to testosterone stimulus	6/903	11/18800	4.53E-06	4.14E-05	2.10E-05	6696/4609/3480/4478/367/8031	6
BP	GO:0001656	metanephros development	16/903	89/18800	4.59E-06	4.19E-05	2.12E-05	25937/231/5159/6772/652/6662/3976/5156/4609/10413/4089/2200/2668/596/947/7490	16
BP	GO:0072521	purine-containing compound metabolic process	42/903	416/18800	4.71E-06	4.29E-05	2.17E-05	23028/6296/4843/55/3479/2182/57103/5744/6576/3091/4967/2027/51166/2597/2181/5538/64087/5901/5562/272/3158/4609/351/25874/2987/8573/84532/11182/5563/10632/521/3094/4878/6817/100/51703/5167/7114/390916/4830/9551/109703458	42
BP	GO:0009755	hormone-mediated signaling pathway	25/903	190/18800	4.71E-06	4.29E-05	2.17E-05	2288/23028/672/10062/8626/5241/1655/2908/7337/652/9572/7533/5468/406/9575/10413/1393/5058/4306/51094/367/6714/1616/1460/8031	25
BP	GO:0001508	action potential	21/903	143/18800	4.76E-06	4.32E-05	2.19E-05	477/6548/1832/6640/857/7531/7341/3759/7533/3741/948/4915/2697/2776/3745/3752/3728/6330/859/801/7124	21
BP	GO:0002824	positive regulation of adaptive immune response based on somatic recombination of immune receptors built from immunoglobulin superfamily domains	18/903	110/18800	4.79E-06	4.35E-05	2.20E-05	920/5788/958/8767/3554/8809/5321/29126/3553/718/7186/3569/567/64127/3123/1604/100/7124	18
BP	GO:0140467	integrated stress response signaling	8/903	22/18800	4.81E-06	4.36E-05	2.21E-05	3309/23645/55161/4780/1965/9451/5770/54870	8
BP	GO:0035196	production of miRNAs involved in gene silencing by miRNA	12/903	52/18800	4.88E-06	4.41E-05	2.24E-05	23405/1655/3181/652/3569/7157/1956/103/80149/8575/1654/7124	12
BP	GO:1902930	regulation of alcohol biosynthetic process	12/903	52/18800	4.88E-06	4.41E-05	2.24E-05	338/4790/2246/2185/5447/5562/8720/6647/1609/654/5028/3269	12
BP	GO:0006690	icosanoid metabolic process	19/903	121/18800	4.93E-06	4.44E-05	2.25E-05	7132/5743/231/5742/2687/26090/4363/8605/5321/5740/3553/301/1545/9536/1646/873/2879/1645/8644	19
BP	GO:0022411	cellular component disassembly	45/903	460/18800	5.00E-06	4.50E-05	2.28E-05	5976/3920/51474/9948/832/57103/2017/10075/3091/23405/11140/2931/9617/718/3306/4131/1984/10763/3569/4609/102/23710/3480/5045/81631/7157/1513/2934/9941/4323/9507/4921/1520/2150/382/1524/3684/9776/4312/10533/1803/801/1639/51024/7124	45
BP	GO:0071402	cellular response to lipoprotein particle stimulus	10/903	36/18800	5.05E-06	4.54E-05	2.30E-05	968/3949/5468/948/7099/1012/19/4615/4023/1066	10
BP	GO:2001244	positive regulation of intrinsic apoptotic signaling pathway	13/903	61/18800	5.11E-06	4.58E-05	2.32E-05	637/27113/857/5414/1984/4609/7157/6647/6188/8575/10134/10399/51024	13
BP	GO:0050777	negative regulation of immune response	24/903	179/18800	5.23E-06	4.68E-05	2.38E-05	2534/10062/10039/5788/3162/196/84695/7128/6737/5468/301/5045/710/103/3428/80149/1398/64127/54625/2/253943/3123/1604/6714	24
BP	GO:1903573	negative regulation of response to endoplasmic reticulum stress	11/903	44/18800	5.27E-06	4.71E-05	2.39E-05	10062/3309/23645/7494/51060/7009/10525/90993/5770/10399/1388	11
BP	GO:0072009	nephron epithelium development	18/903	111/18800	5.47E-06	4.88E-05	2.48E-05	25937/2296/2246/6772/652/6662/3976/1910/4609/10413/2247/4089/2668/596/947/7490/5087/5175	18
BP	GO:0046879	hormone secretion	32/903	281/18800	5.55E-06	4.95E-05	2.51E-05	952/4843/2182/3091/6696/27230/3553/9572/3976/3741/5894/5468/406/9575/301/3569/3557/56262/5950/4089/25874/1393/133/2697/654/90550/3745/5028/3123/51714/7124/6352	32
BP	GO:0014743	regulation of muscle hypertrophy	14/903	71/18800	5.87E-06	5.22E-05	2.65E-05	3479/7133/7132/4205/6548/2931/10539/54206/5997/5468/3572/4089/2539/859	14
BP	GO:0014896	muscle hypertrophy	17/903	101/18800	5.91E-06	5.25E-05	2.66E-05	3479/7133/4653/7132/4205/6548/2931/10539/54206/5997/5468/3572/4089/2539/4878/5062/859	17
BP	GO:0006417	regulation of translation	45/903	463/18800	5.92E-06	5.25E-05	2.66E-05	5976/7812/5610/4904/26986/5337/23645/1656/2597/1981/4691/5997/9617/27230/2185/48/79072/83667/22927/1984/1965/4076/3569/1545/351/83939/6134/6188/1977/3192/4343/23367/80149/3673/1938/6203/9451/8663/253943/51714/10399/6311/1654/7124/6352	45
BP	GO:0032869	cellular response to insulin stimulus	26/903	205/18800	6.05E-06	5.36E-05	2.72E-05	8837/490/27131/6548/7494/23516/2931/6772/54206/3416/3553/5468/5562/3158/29988/4609/3480/5140/51094/6464/7532/4023/6667/5770/6714/5167	26
BP	GO:0043030	regulation of macrophage activation	13/903	62/18800	6.18E-06	5.47E-05	2.77E-05	10062/5788/1075/7474/5321/9572/3949/3569/7099/90865/80149/8877/6348	13
BP	GO:0043467	regulation of generation of precursor metabolites and energy	20/903	134/18800	6.20E-06	5.48E-05	2.78E-05	4843/3479/57103/3091/2931/51142/3416/29103/5562/4609/7157/351/11182/1346/5563/27069/4697/5167/7124/84334	20
BP	GO:0009746	response to hexose	25/903	193/18800	6.24E-06	5.51E-05	2.79E-05	5743/50507/3383/285/7494/3091/23516/2185/9572/83667/5894/5562/5176/3480/4089/25874/3745/5563/7048/4023/2081/3123/51714/10399/10628	25
BP	GO:0002224	toll-like receptor signaling pathway	19/903	123/18800	6.31E-06	5.56E-05	2.82E-05	330/10062/958/8767/857/57142/7128/9572/948/7099/1520/2150/7098/64127/929/4615/3146/1654/7124	19
BP	GO:0010001	glial cell differentiation	27/903	218/18800	6.32E-06	5.56E-05	2.82E-05	7133/4653/2817/9948/5594/23405/1021/5764/6662/3553/9572/3976/3949/7223/3845/3572/3569/7099/2247/6647/351/4915/3084/1000/2596/6900/7124	27
BP	GO:0006909	phagocytosis	34/903	310/18800	6.52E-06	5.72E-05	2.90E-05	3683/2534/10062/5788/4233/6347/3953/3553/718/5880/3949/301/948/5879/7099/3685/6647/5868/2934/5058/3673/2150/19/64127/3684/929/4615/8877/196527/3146/6714/10399/7124/5175	34
BP	GO:0009416	response to light stimulus	34/903	310/18800	6.52E-06	5.72E-05	2.90E-05	23028/477/578/5743/10714/3091/7076/5602/6506/5562/5111/3845/1965/9575/4609/5371/7157/351/1956/23657/7508/2776/3815/2071/1642/51499/596/5970/2072/2903/4311/4312/3269/358	34
BP	GO:0050867	positive regulation of cell activation	43/903	436/18800	6.59E-06	5.77E-05	2.93E-05	952/920/2534/3479/5788/3956/7494/958/8767/857/59/6347/1075/5159/7474/5321/29126/3553/3572/301/3569/7099/90865/6188/4323/7048/2150/567/64127/3684/596/4615/3916/3146/3123/1604/2547/100/6714/1803/7124/6352/6348	43
BP	GO:0014741	negative regulation of muscle hypertrophy	10/903	37/18800	6.62E-06	5.78E-05	2.93E-05	7133/7132/2931/10539/54206/5997/5468/4089/2539/859	10
BP	GO:0045454	cell redox homeostasis	10/903	37/18800	6.62E-06	5.78E-05	2.93E-05	4843/23071/328/10539/4780/10549/25824/7295/7296/51714	10
BP	GO:0051017	actin filament bundle assembly	22/903	158/18800	6.91E-06	6.01E-05	3.05E-05	4653/2006/51474/22998/6548/8829/7082/4233/5216/2185/56907/5879/408/5058/389/9530/5734/171024/29984/5062/6714/4082	22
BP	GO:0006163	purine nucleotide metabolic process	40/903	394/18800	6.92E-06	6.01E-05	3.05E-05	6296/4843/3479/2182/57103/5744/6576/3091/4967/2027/51166/2597/2181/5538/64087/5901/5562/272/3158/4609/351/25874/2987/8573/84532/11182/5563/10632/521/3094/4878/6817/100/51703/5167/7114/390916/4830/9551/109703458	40
BP	GO:0019693	ribose phosphate metabolic process	40/903	394/18800	6.92E-06	6.01E-05	3.05E-05	6296/3479/2182/57103/5744/6576/3091/4967/2027/51166/2597/2181/5538/64087/5901/5562/272/3158/4609/351/25874/2987/8573/84532/2539/11182/5563/10632/521/3094/4878/6817/100/51703/5167/7114/390916/4830/9551/109703458	40
BP	GO:0043401	steroid hormone mediated signaling pathway	20/903	135/18800	6.96E-06	6.03E-05	3.06E-05	2288/23028/672/8626/5241/1655/2908/7337/652/9572/7533/406/9575/10413/5058/4306/367/6714/1616/8031	20
BP	GO:0032640	tumor necrosis factor production	24/903	182/18800	6.99E-06	6.04E-05	3.06E-05	3479/5788/23405/8767/7474/54206/7128/948/3569/7099/90865/351/284/5196/80149/7098/64127/1524/929/4615/947/4023/3146/6348	24
BP	GO:0032680	regulation of tumor necrosis factor production	24/903	182/18800	6.99E-06	6.04E-05	3.06E-05	3479/5788/23405/8767/7474/54206/7128/948/3569/7099/90865/351/284/5196/80149/7098/64127/1524/929/4615/947/4023/3146/6348	24
BP	GO:0003323	type B pancreatic cell development	8/903	23/18800	7.07E-06	6.07E-05	3.08E-05	2931/1021/7474/652/406/9575/654/1000	8
BP	GO:0010893	positive regulation of steroid biosynthetic process	8/903	23/18800	7.07E-06	6.07E-05	3.08E-05	2246/9572/5447/5562/3480/133/654/7124	8
BP	GO:0046697	decidualization	8/903	23/18800	7.07E-06	6.07E-05	3.08E-05	5743/5764/7421/6696/3976/6781/1508/682	8
BP	GO:0070920	regulation of production of small RNA involved in gene silencing by RNA	8/903	23/18800	7.07E-06	6.07E-05	3.08E-05	1655/652/3569/7157/1956/80149/7124/6023	8
BP	GO:0002065	columnar/cuboidal epithelial cell differentiation	16/903	92/18800	7.16E-06	6.15E-05	3.12E-05	8626/57103/3091/2931/1021/7474/652/4131/406/3572/9575/10413/2247/654/1000/6714	16
BP	GO:0071322	cellular response to carbohydrate stimulus	21/903	147/18800	7.41E-06	6.34E-05	3.22E-05	10203/50507/3383/7494/3091/23516/9572/5894/5562/5176/4609/3480/4089/25874/3745/5563/2081/23236/3123/51714/10399	21
BP	GO:2000401	regulation of lymphocyte migration	13/903	63/18800	7.45E-06	6.37E-05	3.23E-05	6347/7474/3676/2185/102/351/4478/1398/9943/347/6352/6351/6348	13
BP	GO:0051216	cartilage development	25/903	195/18800	7.51E-06	6.39E-05	3.24E-05	960/5744/3091/7076/23516/1277/7474/23314/6615/860/652/6662/5447/1116/2247/3491/1513/6935/654/6781/7048/9451/4094/64764/659	25
BP	GO:0051495	positive regulation of cytoskeleton organization	25/903	195/18800	7.51E-06	6.39E-05	3.24E-05	4653/22998/9948/2017/8829/4233/5216/7010/2185/4131/10763/5879/2934/5058/6188/389/9530/2150/382/6356/171024/3265/859/1778/1639	25
BP	GO:0070498	interleukin-1-mediated signaling pathway	9/903	30/18800	7.51E-06	6.39E-05	3.24E-05	7444/9252/3554/3553/3569/3557/4615/5970/23236	9
BP	GO:0006898	receptor-mediated endocytosis	29/903	246/18800	7.73E-06	6.57E-05	3.33E-05	10203/2017/43/857/3676/718/821/3949/5538/1514/948/967/5879/408/3685/1213/5868/133/284/1173/7048/382/567/55788/3684/929/859/6900/6311	29
BP	GO:0070252	actin-mediated cell contraction	17/903	103/18800	7.77E-06	6.58E-05	3.34E-05	477/22998/6548/1832/6640/857/59/7341/3759/3741/2934/2697/6781/3752/3728/6330/859	17
BP	GO:1901796	regulation of signal transduction by p53 class mediator	17/903	103/18800	7.77E-06	6.58E-05	3.34E-05	23028/960/28996/5716/1655/6446/6615/1984/4609/5371/7157/6135/1859/624/51499/596/3090	17
BP	GO:0045667	regulation of osteoblast differentiation	20/903	136/18800	7.80E-06	6.60E-05	3.35E-05	3479/25937/3082/8626/1021/1655/860/652/6662/5468/3572/3569/10413/2247/3491/7424/654/4921/659/7124	20
BP	GO:0042326	negative regulation of phosphorylation	39/903	382/18800	7.88E-06	6.66E-05	3.38E-05	25937/3082/578/57103/5788/5518/857/9555/1981/54206/5997/7128/652/3553/5468/79899/1848/7453/1609/3486/1030/27250/3192/284/2776/103/152559/80149/624/7532/54625/4878/5062/859/5478/5770/5167/801/10399	39
BP	GO:0007178	transmembrane receptor protein serine/threonine kinase signaling pathway	38/903	368/18800	7.91E-06	6.67E-05	3.38E-05	25937/3309/28996/7321/2280/10273/857/1655/7323/4015/10923/7474/8239/860/652/9518/5468/10468/91/5371/5045/7157/4089/3491/1030/6935/27250/654/7048/151742/1278/5654/2200/1003/859/6714/659/1460	38
BP	GO:0043200	response to amino acid	18/903	114/18800	8.04E-06	6.77E-05	3.43E-05	2534/7494/1277/6506/1036/83667/5111/3158/5156/7009/3480/1956/4915/6935/824/1278/1282/7124	18
BP	GO:0033555	multicellular organismal response to stress	14/903	73/18800	8.24E-06	6.94E-05	3.52E-05	477/6505/7060/1981/3620/2643/3158/1910/1977/824/596/5179/2701/1803	14
BP	GO:0060966	regulation of gene silencing by RNA	11/903	46/18800	8.39E-06	7.04E-05	3.57E-05	1655/1981/652/5468/3569/7157/1956/103/80149/7124/6023	11
BP	GO:0070741	response to interleukin-6	11/903	46/18800	8.39E-06	7.04E-05	3.57E-05	4790/6404/5740/1116/3572/3569/10413/4089/3716/5970/6714	11
BP	GO:0097696	receptor signaling pathway via STAT	24/903	184/18800	8.44E-06	7.06E-05	3.58E-05	2534/3479/7132/5788/958/5518/857/6347/6772/2185/3976/5468/3572/3569/1545/3815/51094/3716/11009/54625/2149/1436/7124/6352	24
BP	GO:0032092	positive regulation of protein binding	15/903	83/18800	8.48E-06	7.06E-05	3.58E-05	28996/2280/8829/6789/8767/857/7474/3416/652/6737/5901/351/6135/567/627	15
BP	GO:0033273	response to vitamin	15/903	83/18800	8.48E-06	7.06E-05	3.58E-05	56603/490/5743/1277/7421/6696/7706/8854/4131/3480/6781/249/3673/4255/5179	15
BP	GO:0042509	regulation of tyrosine phosphorylation of STAT protein	15/903	83/18800	8.48E-06	7.06E-05	3.58E-05	2534/3479/7132/958/5518/857/3976/3572/3569/3815/11009/54625/1436/7124/6352	15
BP	GO:0048041	focal adhesion assembly	15/903	83/18800	8.48E-06	7.06E-05	3.58E-05	4653/22998/2017/6548/8829/7010/2185/5879/4323/3673/596/29984/55920/347/6714	15
BP	GO:0002262	myeloid cell homeostasis	22/903	160/18800	8.49E-06	7.06E-05	3.58E-05	578/4254/28996/3162/3091/1021/3313/6772/2034/116151/652/2113/301/91/3569/6647/23657/3815/2539/103/567/3146	22
BP	GO:1905475	regulation of protein localization to membrane	23/903	172/18800	8.55E-06	7.10E-05	3.60E-05	2534/5583/2817/27113/6505/2181/102/1213/1956/2040/2934/23657/4323/3745/1173/382/367/3684/1000/3265/10399/51024/7124	23
BP	GO:0048246	macrophage chemotaxis	10/903	38/18800	8.61E-06	7.14E-05	3.62E-05	5594/6347/2185/1910/719/6288/1436/1435/6352/6348	10
BP	GO:0009259	ribonucleotide metabolic process	39/903	384/18800	8.91E-06	7.38E-05	3.74E-05	6296/3479/2182/57103/5744/6576/3091/4967/2027/51166/2597/2181/5538/64087/5901/5562/272/3158/4609/351/25874/2987/8573/84532/11182/5563/10632/521/3094/4878/6817/100/51703/5167/7114/390916/4830/9551/109703458	39
BP	GO:0031638	zymogen activation	13/903	64/18800	8.94E-06	7.38E-05	3.74E-05	578/841/5641/1522/8767/5327/1718/5328/1514/5045/4323/3428/2903	13
BP	GO:0048857	neural nucleus development	13/903	64/18800	8.94E-06	7.38E-05	3.74E-05	3309/4129/7531/79109/1340/7533/2247/2539/6271/596/4155/801/4722	13
BP	GO:0048008	platelet-derived growth factor receptor signaling pathway	12/903	55/18800	9.09E-06	7.49E-05	3.80E-05	8829/5327/4015/5159/2152/5782/5156/5739/347/5770/6714/10628	12
BP	GO:1905517	macrophage migration	12/903	55/18800	9.09E-06	7.49E-05	3.80E-05	5594/6347/2185/1910/4323/1524/719/6288/1436/1435/6352/6348	12
BP	GO:0030518	intracellular steroid hormone receptor signaling pathway	18/903	115/18800	9.11E-06	7.49E-05	3.80E-05	2288/23028/672/8626/5241/1655/2908/7337/7533/406/9575/10413/5058/4306/367/6714/1616/8031	18
BP	GO:0007259	receptor signaling pathway via JAK-STAT	23/903	173/18800	9.42E-06	7.73E-05	3.92E-05	2534/3479/7132/5788/958/5518/857/6347/6772/2185/3976/3572/3569/1545/3815/51094/3716/11009/54625/2149/1436/7124/6352	23
BP	GO:0035924	cellular response to vascular endothelial growth factor stimulus	14/903	74/18800	9.72E-06	7.96E-05	4.04E-05	1634/2324/2296/8829/2321/5159/5156/301/967/7424/2277/5970/8877/2081	14
BP	GO:0045669	positive regulation of osteoblast differentiation	14/903	74/18800	9.72E-06	7.96E-05	4.04E-05	3479/25937/3082/8626/860/652/3572/3569/10413/2247/3491/654/4921/659	14
BP	GO:0015833	peptide transport	29/903	249/18800	9.78E-06	8.00E-05	4.06E-05	952/4843/4257/2182/3091/4363/27230/3553/9572/3741/5894/406/9575/301/3569/3557/56262/5950/25874/1393/23657/2697/90550/3745/19/3123/51714/7124/6352	29
BP	GO:0002263	cell activation involved in immune response	32/903	289/18800	9.95E-06	8.12E-05	4.12E-05	3683/10039/5788/3383/3956/7494/3162/958/8767/84695/8809/2185/5880/301/3569/7099/7157/351/3815/80149/2150/1524/3684/5734/4615/56892/3916/6284/3146/3123/100/6348	32
BP	GO:0008585	female gonad development	17/903	105/18800	1.01E-05	8.22E-05	4.17E-05	3309/4254/2296/5241/835/7337/10468/5156/4609/4089/6647/4323/3815/596/2/7490/6714	17
BP	GO:0034694	response to prostaglandin	9/903	31/18800	1.01E-05	8.22E-05	4.17E-05	2782/338/5562/3158/1646/5563/5734/2/8644	9
BP	GO:0045987	positive regulation of smooth muscle contraction	9/903	31/18800	1.01E-05	8.22E-05	4.17E-05	6915/5743/2017/3815/3673/8877/5021/2149/100	9
BP	GO:0035994	response to muscle stretch	8/903	24/18800	1.02E-05	8.22E-05	4.17E-05	6548/4790/5894/2934/1000/5970/4878/859	8
BP	GO:0036003	positive regulation of transcription from RNA polymerase II promoter in response to stress	8/903	24/18800	1.02E-05	8.22E-05	4.17E-05	3309/3091/4780/22926/83667/7157/90993/1388	8
BP	GO:1901522	positive regulation of transcription from RNA polymerase II promoter involved in cellular response to chemical stimulus	8/903	24/18800	1.02E-05	8.22E-05	4.17E-05	7494/3091/4780/860/83667/7157/4089/5970	8
BP	GO:0010976	positive regulation of neuron projection development	21/903	150/18800	1.02E-05	8.23E-05	4.17E-05	8837/23028/2534/3082/3309/8428/5764/54664/7474/4780/5997/2185/466/5176/4076/3480/4915/27185/5274/627/64764	21
BP	GO:0043535	regulation of blood vessel endothelial cell migration	21/903	150/18800	1.02E-05	8.23E-05	4.17E-05	6915/5743/285/8829/3162/3091/958/4780/5468/2113/301/9314/2247/7424/284/3728/6667/3146/1460/7114/7124	21
BP	GO:0042180	cellular ketone metabolic process	26/903	211/18800	1.02E-05	8.25E-05	4.18E-05	672/10062/10170/5743/231/857/51166/2820/6662/3553/9572/3620/5468/301/1910/1609/133/23657/1646/654/873/2232/1645/8644/160760/1066	26
BP	GO:0061572	actin filament bundle organization	22/903	162/18800	1.04E-05	8.36E-05	4.24E-05	4653/2006/51474/22998/6548/8829/7082/4233/5216/2185/56907/5879/408/5058/389/9530/5734/171024/29984/5062/6714/4082	22
BP	GO:0032964	collagen biosynthetic process	11/903	47/18800	1.05E-05	8.40E-05	4.26E-05	1277/5159/54206/652/1289/3569/90993/114757/3673/4261/2149	11
BP	GO:0051972	regulation of telomerase activity	11/903	47/18800	1.05E-05	8.40E-05	4.26E-05	10039/7520/3320/5594/143/3181/9314/4609/7157/7013/6714	11
BP	GO:2000378	negative regulation of reactive oxygen species metabolic process	11/903	47/18800	1.05E-05	8.40E-05	4.26E-05	8837/2534/672/57103/3091/1410/7157/255027/2539/596/84334	11
BP	GO:0009914	hormone transport	32/903	290/18800	1.07E-05	8.55E-05	4.33E-05	952/4843/2182/3091/6696/27230/3553/9572/3976/3741/5894/5468/406/9575/301/3569/3557/56262/5950/4089/25874/1393/133/2697/654/90550/3745/5028/3123/51714/7124/6352	32
BP	GO:0030858	positive regulation of epithelial cell differentiation	13/903	65/18800	1.07E-05	8.55E-05	4.33E-05	5583/2296/7421/9555/8202/652/6662/3976/2247/1030/654/2668/2118	13
BP	GO:0006119	oxidative phosphorylation	20/903	139/18800	1.09E-05	8.69E-05	4.41E-05	637/51142/4717/29103/4609/4715/1346/27089/27069/10632/54949/521/7388/4729/29796/4697/4722/7124/9551/100532726	20
BP	GO:0043903	regulation of biological process involved in symbiotic interaction	12/903	56/18800	1.11E-05	8.82E-05	4.47E-05	920/3956/857/7706/6737/10346/3685/2934/2150/4261/3123/7726	12
BP	GO:0097242	amyloid-beta clearance	10/903	39/18800	1.11E-05	8.82E-05	4.47E-05	3416/718/3949/948/3480/1213/5868/3684/4311/7124	10
BP	GO:0050714	positive regulation of protein secretion	19/903	128/18800	1.14E-05	9.05E-05	4.59E-05	952/3479/2182/43/3091/64083/27230/5468/56262/7099/5950/25874/7424/654/90550/2150/382/3123/5478	19
BP	GO:0043534	blood vessel endothelial cell migration	23/903	175/18800	1.14E-05	9.05E-05	4.59E-05	6915/5743/285/8829/3162/3091/958/4780/2185/5468/2113/301/9314/2247/7424/284/3728/1003/6667/3146/1460/7114/7124	23
BP	GO:0043536	positive regulation of blood vessel endothelial cell migration	14/903	75/18800	1.14E-05	9.05E-05	4.59E-05	5743/8829/3162/3091/958/4780/2113/301/2247/7424/284/6667/3146/7114	14
BP	GO:0071479	cellular response to ionizing radiation	14/903	75/18800	1.14E-05	9.05E-05	4.59E-05	23028/672/3309/7520/1936/1410/9575/10413/7157/388/3428/4255/3265/2547	14
BP	GO:0010876	lipid localization	43/903	446/18800	1.16E-05	9.16E-05	4.65E-05	4843/10062/51474/338/4363/8605/857/4790/5321/6513/6696/2181/3553/84266/718/3949/5468/5562/301/948/3569/5950/3685/5045/9536/654/10350/1622/1376/80149/19/624/51499/6578/4023/196527/1645/347/51703/5167/1066/51024/7124	43
BP	GO:0042752	regulation of circadian rhythm	18/903	117/18800	1.16E-05	9.19E-05	4.66E-05	10062/23291/5602/7337/8239/9572/5468/5562/406/9575/5371/7157/4841/7071/2776/5563/1642/10533	18
BP	GO:0008584	male gonad development	20/903	140/18800	1.21E-05	9.57E-05	4.85E-05	7812/4254/5159/7474/10549/6662/3021/5156/1545/4089/2697/4323/3815/3020/7098/367/596/7490/8644/8031	20
BP	GO:0006575	cellular modified amino acid metabolic process	24/903	188/18800	1.22E-05	9.61E-05	4.87E-05	2687/2937/26090/23659/10404/6505/6506/7173/4780/25902/1757/5447/2643/2949/160428/6647/1513/23657/1376/2539/1508/2879/126129/2628	24
BP	GO:0003300	cardiac muscle hypertrophy	16/903	96/18800	1.26E-05	9.87E-05	5.00E-05	3479/7133/7132/4205/6548/2931/10539/54206/5997/5468/3572/4089/2539/4878/5062/859	16
BP	GO:0051153	regulation of striated muscle cell differentiation	16/903	96/18800	1.26E-05	9.87E-05	5.00E-05	56603/3479/4904/7494/2931/5997/57486/652/4089/8324/3084/4323/2539/596/627/859	16
BP	GO:1903131	mononuclear cell differentiation	42/903	433/18800	1.26E-05	9.90E-05	5.02E-05	56603/920/578/5788/3956/7494/8767/1021/3676/84695/8809/3953/2185/860/652/3553/5468/301/1514/3569/56262/4609/7157/6647/6935/8324/4323/3815/7048/3428/80149/2150/567/5734/596/1436/1435/5087/3146/3123/2547/100	42
BP	GO:0010517	regulation of phospholipase activity	13/903	66/18800	1.27E-05	9.93E-05	5.04E-05	2321/5159/5997/5538/5156/301/2247/3491/1956/2776/3815/3265/6352	13
BP	GO:0034605	cellular response to heat	13/903	66/18800	1.27E-05	9.93E-05	5.04E-05	5743/3320/3162/10273/7531/2246/7341/3337/1965/947/56892/1616/3281	13
BP	GO:0038034	signal transduction in absence of ligand	13/903	66/18800	1.27E-05	9.93E-05	5.04E-05	355/578/4254/5518/2931/835/3553/3685/597/5196/2668/596/7124	13
BP	GO:0097192	extrinsic apoptotic signaling pathway in absence of ligand	13/903	66/18800	1.27E-05	9.93E-05	5.04E-05	355/578/4254/5518/2931/835/3553/3685/597/5196/2668/596/7124	13
BP	GO:0001101	response to acid chemical	19/903	129/18800	1.28E-05	9.93E-05	5.04E-05	2534/7494/1277/6506/1036/83667/5111/3158/5156/4609/7009/3480/1956/4915/6935/824/1278/1282/7124	19
BP	GO:2000027	regulation of animal organ morphogenesis	19/903	129/18800	1.28E-05	9.93E-05	5.04E-05	3082/4804/2246/7474/860/652/6662/5879/2247/8324/4982/2668/367/81839/947/859/1435/7490/7124	19
BP	GO:1901888	regulation of cell junction assembly	25/903	201/18800	1.28E-05	9.94E-05	5.04E-05	5583/4653/22998/6548/8829/7082/857/7474/1981/7010/6615/3553/59272/5879/351/4915/4323/382/627/55920/5021/347/3556/6714/7124	25
BP	GO:0050808	synapse organization	41/903	419/18800	1.30E-05	0.000100387	5.09E-05	2534/2017/43/8829/5641/6640/6505/5216/7337/7474/1981/9499/6780/718/4131/4076/102/3480/351/4915/23657/6529/3084/27185/23114/7534/382/7846/1524/2668/3684/1000/2596/627/5021/2149/6900/1282/3556/1639/7124	41
BP	GO:0006953	acute-phase response	11/903	48/18800	1.30E-05	0.000100387	5.09E-05	5743/2335/3553/1910/3569/9536/6288/2/2157/5265/7124	11
BP	GO:0042311	vasodilation	11/903	48/18800	1.30E-05	0.000100387	5.09E-05	4883/5997/2643/1910/6647/3778/2150/624/4878/5592/7124	11
BP	GO:0043114	regulation of vascular permeability	11/903	48/18800	1.30E-05	0.000100387	5.09E-05	7082/7010/133/654/23576/284/624/5139/1003/3269/6714	11
BP	GO:1901985	positive regulation of protein acetylation	11/903	48/18800	1.30E-05	0.000100387	5.09E-05	672/9252/3553/3976/5562/406/408/5371/4089/5563/1654	11
BP	GO:0030038	contractile actin filament bundle assembly	17/903	107/18800	1.31E-05	0.000100749	5.11E-05	4653/2006/22998/6548/8829/7082/4233/5216/2185/5879/408/5058/389/9530/5734/5062/6714	17
BP	GO:0043149	stress fiber assembly	17/903	107/18800	1.31E-05	0.000100749	5.11E-05	4653/2006/22998/6548/8829/7082/4233/5216/2185/5879/408/5058/389/9530/5734/5062/6714	17
BP	GO:0009749	response to glucose	24/903	189/18800	1.34E-05	0.000102655	5.21E-05	50507/3383/285/7494/3091/23516/2185/9572/83667/5894/5562/5176/3480/4089/25874/3745/5563/7048/4023/2081/3123/51714/10399/10628	24
BP	GO:0060350	endochondral bone morphogenesis	12/903	57/18800	1.34E-05	0.000102932	5.22E-05	2296/1277/860/652/6662/5447/654/4323/6781/249/7048/659	12
BP	GO:0001516	prostaglandin biosynthetic process	9/903	32/18800	1.35E-05	0.000103099	5.23E-05	5743/5742/5321/5740/3553/301/9536/873/8644	9
BP	GO:0045070	positive regulation of viral genome replication	9/903	32/18800	1.35E-05	0.000103099	5.23E-05	26986/6732/6780/23367/103/1642/5478/1654/6352	9
BP	GO:0046457	prostanoid biosynthetic process	9/903	32/18800	1.35E-05	0.000103099	5.23E-05	5743/5742/5321/5740/3553/301/9536/873/8644	9
BP	GO:0046546	development of primary male sexual characteristics	20/903	141/18800	1.35E-05	0.000103133	5.23E-05	7812/4254/5159/7474/10549/6662/3021/5156/1545/4089/2697/4323/3815/3020/7098/367/596/7490/8644/8031	20
BP	GO:0035051	cardiocyte differentiation	21/903	153/18800	1.39E-05	0.000105765	5.36E-05	3479/4205/50507/6548/5594/2931/5159/5997/652/4629/5156/4089/1956/27250/3192/8324/3084/2539/6443/859/7490	21
BP	GO:0051147	regulation of muscle cell differentiation	21/903	153/18800	1.39E-05	0.000105765	5.36E-05	56603/3479/4904/7494/2931/5997/57486/652/4089/6935/27250/8324/3084/4323/3815/2539/596/627/859/5600/659	21
BP	GO:0019722	calcium-mediated signaling	25/903	202/18800	1.40E-05	0.000106083	5.38E-05	920/3479/477/5788/6548/10725/845/2185/5562/1910/1012/90550/3084/1524/3094/9451/8877/2903/10134/100/801/51024/7124/6351/6348	25
BP	GO:0034504	protein localization to nucleus	32/903	294/18800	1.41E-05	0.000107174	5.43E-05	2534/25937/4804/5743/6789/1277/7531/4928/1871/7341/9972/652/6662/3976/83667/5901/948/7295/1861/10413/5371/7157/6135/3192/284/7203/80149/9451/3728/347/6714/10628	32
BP	GO:0099622	cardiac muscle cell membrane repolarization	10/903	40/18800	1.41E-05	0.000107174	5.43E-05	9948/6640/7531/3759/3741/2697/3752/4878/6330/859	10
BP	GO:1901361	organic cyclic compound catabolic process	46/903	494/18800	1.42E-05	0.000107696	5.46E-05	5976/7812/7133/4904/4129/26986/54890/3183/4670/3162/23405/328/4363/2931/1655/4780/3290/6696/23583/79072/7186/7533/3620/272/79899/6041/160428/3569/953/6741/3176/3192/4343/23367/9941/80149/2668/3094/4615/2081/253943/4128/100/5167/51170/390916	46
BP	GO:0048565	digestive tract development	19/903	130/18800	1.43E-05	0.000107851	5.47E-05	8626/57103/3091/7474/652/8854/3158/3572/5156/1910/10413/1956/3815/7048/596/5021/100/6714/7124	19
BP	GO:0045932	negative regulation of muscle contraction	8/903	25/18800	1.43E-05	0.000107851	5.47E-05	477/10203/5743/5997/6647/3778/80149/5592	8
BP	GO:1905523	positive regulation of macrophage migration	8/903	25/18800	1.43E-05	0.000107851	5.47E-05	5594/4323/1524/719/1436/1435/6352/6348	8
BP	GO:1990868	response to chemokine	16/903	97/18800	1.44E-05	0.000108228	5.49E-05	2296/2920/3091/6347/4015/2185/4283/5196/2919/80149/1524/6356/9943/6352/6351/6348	16
BP	GO:1990869	cellular response to chemokine	16/903	97/18800	1.44E-05	0.000108228	5.49E-05	2296/2920/3091/6347/4015/2185/4283/5196/2919/80149/1524/6356/9943/6352/6351/6348	16
BP	GO:0002696	positive regulation of leukocyte activation	41/903	421/18800	1.45E-05	0.000109179	5.54E-05	952/920/2534/3479/5788/3956/7494/958/8767/857/6347/1075/7474/5321/29126/3553/3572/301/3569/7099/90865/6188/4323/7048/2150/567/64127/3684/596/4615/3916/3146/3123/1604/2547/100/6714/1803/7124/6352/6348	41
BP	GO:0042531	positive regulation of tyrosine phosphorylation of STAT protein	13/903	67/18800	1.51E-05	0.000113069	5.73E-05	2534/3479/7132/958/3976/3572/3569/3815/11009/54625/1436/7124/6352	13
BP	GO:0071300	cellular response to retinoic acid	13/903	67/18800	1.51E-05	0.000113069	5.73E-05	56603/1277/7474/2185/6662/8854/5176/4609/10413/8324/19/7124/358	13
BP	GO:0072678	T cell migration	13/903	67/18800	1.51E-05	0.000113069	5.73E-05	3683/3383/6347/7474/3676/102/351/4478/1398/9943/347/6352/6348	13
BP	GO:0010623	programmed cell death involved in cell development	6/903	13/18800	1.55E-05	0.000115161	5.84E-05	4254/835/3553/2247/3815/596	6
BP	GO:0048012	hepatocyte growth factor receptor signaling pathway	6/903	13/18800	1.55E-05	0.000115161	5.84E-05	3082/8829/4233/5879/5058/5770	6
BP	GO:0071474	cellular hyperosmotic response	6/903	13/18800	1.55E-05	0.000115161	5.84E-05	7520/231/10367/54206/6513/358	6
BP	GO:1900103	positive regulation of endoplasmic reticulum unfolded protein response	6/903	13/18800	1.55E-05	0.000115161	5.84E-05	578/7494/55161/22926/2081/5770	6
BP	GO:0140694	non-membrane-bounded organelle assembly	38/903	379/18800	1.55E-05	0.000115161	5.84E-05	8837/7812/672/4205/9948/7520/6175/6122/8605/1656/5159/23215/2318/5562/4629/1965/5156/4089/6135/58/83939/10146/4478/6134/2934/6188/3192/5563/6232/1104/64963/859/253943/1778/6714/6311/1654/7124	38
BP	GO:1903201	regulation of oxidative stress-induced cell death	14/903	77/18800	1.57E-05	0.000116285	5.90E-05	2534/3082/3091/4233/135112/4780/7295/7099/6647/4841/23657/5478/10399/7124	14
BP	GO:0035094	response to nicotine	11/903	49/18800	1.61E-05	0.00011891	6.03E-05	477/5594/3162/4790/3480/23657/567/596/5970/5179/7124	11
BP	GO:0070839	metal ion export	11/903	49/18800	1.61E-05	0.00011891	6.03E-05	477/490/6548/478/7531/3741/3745/3752/4878/196527/801	11
BP	GO:0090303	positive regulation of wound healing	12/903	58/18800	1.62E-05	0.000119677	6.07E-05	6915/4638/7494/1839/4780/2152/301/948/3265/196527/7056/2149	12
BP	GO:0120162	positive regulation of cold-induced thermogenesis	16/903	98/18800	1.64E-05	0.000121433	6.16E-05	23028/43/2778/857/2034/3953/948/3480/2697/1376/51094/249/2628/5021/51393/1778	16
BP	GO:0030073	insulin secretion	23/903	179/18800	1.66E-05	0.000122156	6.19E-05	952/4843/2182/3091/27230/3553/9572/3741/5894/406/9575/301/3569/3557/56262/5950/25874/90550/3745/3123/51714/7124/6352	23
BP	GO:0002702	positive regulation of production of molecular mediator of immune response	18/903	120/18800	1.66E-05	0.000122471	6.21E-05	5788/7494/958/7474/3554/8809/3553/7186/948/3569/7099/5950/3815/2150/9188/567/64127/1604	18
BP	GO:0032946	positive regulation of mononuclear cell proliferation	20/903	143/18800	1.67E-05	0.000122881	6.23E-05	952/3479/5788/958/8767/29126/3553/3572/301/3569/7099/6188/7048/596/4615/1435/3146/1604/100/6352	20
BP	GO:0032956	regulation of actin cytoskeleton organization	36/903	352/18800	1.68E-05	0.000123333	6.25E-05	4653/2006/51474/22998/9948/832/2017/6548/8829/7082/4233/5216/5159/7010/2185/5880/5156/5879/4089/388/2934/5058/389/9530/2150/382/1398/5734/6356/171024/29984/3265/5062/859/1436/7114	36
BP	GO:0006766	vitamin metabolic process	17/903	109/18800	1.68E-05	0.000123333	6.25E-05	56603/55/5641/4363/55163/4790/6513/6615/8854/160428/166785/873/249/55788/686/8644/7124	17
BP	GO:0046545	development of primary female sexual characteristics	17/903	109/18800	1.68E-05	0.000123333	6.25E-05	3309/4254/2296/5241/835/7337/10468/5156/4609/4089/6647/4323/3815/596/2/7490/6714	17
BP	GO:0010744	positive regulation of macrophage derived foam cell differentiation	7/903	19/18800	1.75E-05	0.000127185	6.45E-05	5583/338/4790/948/5196/4023/1435	7
BP	GO:0010885	regulation of cholesterol storage	7/903	19/18800	1.75E-05	0.000127185	6.45E-05	10062/338/5468/948/19/4023/1066	7
BP	GO:0061298	retina vasculature development in camera-type eye	7/903	19/18800	1.75E-05	0.000127185	6.45E-05	8829/3091/5159/5156/1545/1282/659	7
BP	GO:0051348	negative regulation of transferase activity	30/903	270/18800	1.75E-05	0.000127185	6.45E-05	25937/10039/5788/2931/857/9555/54206/5997/7128/652/3553/5468/7453/7157/6135/7013/1030/27250/3192/2776/103/152559/7532/4878/5062/859/5478/5770/6714/10399	30
BP	GO:0051962	positive regulation of nervous system development	30/903	270/18800	1.75E-05	0.000127185	6.45E-05	23028/5583/7133/7520/8829/3091/23405/5764/2335/3553/3976/4131/5176/4803/3572/4076/3569/4609/4915/7424/3815/27185/1524/627/5021/51393/3556/4311/659/7124	30
BP	GO:0048864	stem cell development	15/903	88/18800	1.77E-05	0.000128503	6.52E-05	4254/2296/5788/8829/5594/3091/2335/652/6662/8854/1910/2247/3084/2668/1000	15
BP	GO:0001893	maternal placenta development	9/903	33/18800	1.78E-05	0.000128544	6.52E-05	5743/5764/7421/6696/3976/6781/1508/682/659	9
BP	GO:0043552	positive regulation of phosphatidylinositol 3-kinase activity	9/903	33/18800	1.78E-05	0.000128544	6.52E-05	2321/5159/7010/2185/5156/2247/3815/64127/6714	9
BP	GO:0045940	positive regulation of steroid metabolic process	9/903	33/18800	1.78E-05	0.000128544	6.52E-05	2246/9572/5447/5562/3480/133/654/1066/7124	9
BP	GO:0046685	response to arsenic-containing substance	9/903	33/18800	1.78E-05	0.000128544	6.52E-05	3162/5176/3178/4609/1545/80149/4982/1616/1654	9
BP	GO:0000723	telomere maintenance	19/903	132/18800	1.78E-05	0.000128949	6.54E-05	5976/10039/7520/3320/3183/5594/328/3181/7014/5111/3178/4609/5371/7013/3192/7203/2072/2547/6714	19
BP	GO:0045429	positive regulation of nitric oxide biosynthetic process	10/903	41/18800	1.79E-05	0.000129187	6.55E-05	5743/3320/2185/3553/948/9314/7099/23576/7124/3043	10
BP	GO:0042593	glucose homeostasis	28/903	244/18800	1.83E-05	0.000131448	6.67E-05	4804/50507/3383/7494/3091/23516/3953/9572/83667/5894/5468/5562/5176/3569/56262/5950/3480/4089/25874/90550/3745/51094/5563/2081/859/3123/51714/10399	28
BP	GO:1903533	regulation of protein targeting	14/903	78/18800	1.83E-05	0.000131448	6.67E-05	2534/10075/2931/6505/7323/5880/5562/2040/9530/3745/3684/3265/9776/51024	14
BP	GO:0071466	cellular response to xenobiotic stimulus	22/903	168/18800	1.86E-05	0.000133832	6.79E-05	56603/4843/3309/4659/2327/196/4780/3553/5447/5562/5111/4609/1545/7157/2987/1393/873/5563/7098/9/1645/6817	22
BP	GO:0038127	ERBB signaling pathway	18/903	121/18800	1.87E-05	0.000133907	6.79E-05	5329/4653/27131/5594/5641/9252/10273/1839/57142/54206/2185/6662/5782/1012/1956/3084/6464/6714	18
BP	GO:0055007	cardiac muscle cell differentiation	18/903	121/18800	1.87E-05	0.000133907	6.79E-05	3479/4205/50507/6548/2931/5159/5997/652/4629/5156/4089/3192/8324/3084/2539/6443/859/7490	18
BP	GO:0090316	positive regulation of intracellular protein transport	21/903	156/18800	1.88E-05	0.000134457	6.82E-05	2534/5743/10075/27113/2931/7531/7323/3553/5880/5901/5562/79899/2040/3745/80149/3684/3728/3265/9776/10134/51024	21
BP	GO:0002218	activation of innate immune response	12/903	59/18800	1.94E-05	0.000138891	7.04E-05	2534/7520/3320/57169/7099/4841/5058/3428/5062/3146/2547/6714	12
BP	GO:0046686	response to cadmium ion	12/903	59/18800	1.94E-05	0.000138891	7.04E-05	5594/3162/2937/7341/4502/5111/6647/1956/3815/4520/8644/1616	12
BP	GO:0033500	carbohydrate homeostasis	28/903	245/18800	1.97E-05	0.000140267	7.11E-05	4804/50507/3383/7494/3091/23516/3953/9572/83667/5894/5468/5562/5176/3569/56262/5950/3480/4089/25874/90550/3745/51094/5563/2081/859/3123/51714/10399	28
BP	GO:0052372	modulation by symbiont of entry into host	11/903	50/18800	1.97E-05	0.000140267	7.11E-05	920/3956/857/7706/6737/10346/3685/2934/4261/3123/7726	11
BP	GO:2001238	positive regulation of extrinsic apoptotic signaling pathway	11/903	50/18800	1.97E-05	0.000140267	7.11E-05	637/5788/6789/5518/857/8743/7186/5371/2923/5062/7124	11
BP	GO:0071549	cellular response to dexamethasone stimulus	8/903	26/18800	1.98E-05	0.000140547	7.13E-05	8837/5327/2908/54206/5176/3480/1977/358	8
BP	GO:1901623	regulation of lymphocyte chemotaxis	8/903	26/18800	1.98E-05	0.000140547	7.13E-05	6347/7474/2185/102/9943/6352/6351/6348	8
BP	GO:0007163	establishment or maintenance of cell polarity	26/903	219/18800	1.99E-05	0.000140907	7.15E-05	56603/9948/23291/3320/6548/64083/7474/7010/2185/5880/4131/5879/3480/388/4478/2934/2697/389/382/1398/29984/1003/10399/1639/358/6351	26
BP	GO:0008544	epidermis development	36/903	355/18800	2.02E-05	0.000142969	7.25E-05	56603/5583/2296/4804/4904/8626/9817/5744/1832/6789/7421/9555/7474/54206/8202/6615/652/6662/23022/10468/301/91/9314/10413/4089/6647/2312/1956/2071/596/5970/2118/3123/8644/7124/10628	36
BP	GO:0031346	positive regulation of cell projection organization	35/903	341/18800	2.03E-05	0.000143682	7.29E-05	8837/23028/2534/3082/3309/8829/8428/5764/54664/5216/7474/2335/4780/5997/2185/466/5880/4131/5176/4803/4076/5879/3480/4915/3815/27185/5274/3673/2150/3265/627/64764/51393/6714/659	35
BP	GO:0120254	olefinic compound metabolic process	21/903	157/18800	2.07E-05	0.00014632	7.42E-05	10170/5743/231/5742/26090/8605/5321/5740/8854/1910/1545/5950/1609/133/1646/654/873/2879/1645/8644/125	21
BP	GO:0032868	response to insulin	29/903	259/18800	2.08E-05	0.000146507	7.43E-05	8837/490/27131/6548/7494/23516/2931/6772/54206/6513/3416/3553/83667/5468/5562/3158/29988/4609/3480/133/5140/51094/6464/7532/4023/6667/5770/6714/5167	29
BP	GO:0048708	astrocyte differentiation	14/903	79/18800	2.12E-05	0.000149387	7.58E-05	5594/1021/6662/3553/9572/3976/3949/3845/3572/3569/7099/351/6900/7124	14
BP	GO:0072332	intrinsic apoptotic signaling pathway by p53 class mediator	14/903	79/18800	2.12E-05	0.000149387	7.58E-05	23028/960/28996/8626/1655/1984/4609/5371/7157/3428/624/3094/51499/596	14
BP	GO:0031647	regulation of protein stability	32/903	300/18800	2.12E-05	0.000149387	7.58E-05	3920/3479/6400/23291/3320/5594/6789/10273/11140/23560/5216/1410/2597/57142/7341/8239/9572/6737/3845/7157/6135/2934/2776/9530/7203/5479/596/8575/3916/6714/1650/84334	32
BP	GO:0072331	signal transduction by p53 class mediator	22/903	170/18800	2.24E-05	0.00015762	7.99E-05	23028/960/28996/8626/5716/835/1655/6446/6615/83667/1984/4609/5371/7157/6135/1859/3428/624/3094/51499/596/3090	22
BP	GO:0071354	cellular response to interleukin-6	10/903	42/18800	2.25E-05	0.00015774	8.00E-05	4790/6404/5740/3572/3569/10413/4089/3716/5970/6714	10
BP	GO:0021537	telencephalon development	28/903	247/18800	2.29E-05	0.000160174	8.12E-05	23028/477/114327/3091/1021/4967/7531/6506/7474/57142/6513/652/5901/4677/3480/1956/4915/23657/3084/27185/27089/1398/1000/5021/1436/23236/6900/358	28
BP	GO:0001704	formation of primary germ layer	18/903	123/18800	2.34E-05	0.000164028	8.32E-05	2296/9555/7474/3676/2335/6615/652/1289/9314/3685/2697/8324/4323/3678/3673/7296/659/3281	18
BP	GO:0010823	negative regulation of mitochondrion organization	11/903	51/18800	2.40E-05	0.000167812	8.51E-05	3479/3082/57103/10075/5716/5468/7157/255027/27069/293/51499	11
BP	GO:0071622	regulation of granulocyte chemotaxis	11/903	51/18800	2.40E-05	0.000167812	8.51E-05	5594/7060/5880/5879/90550/64127/719/1436/1435/1803/6352	11
BP	GO:0046620	regulation of organ growth	16/903	101/18800	2.43E-05	0.000169043	8.57E-05	3479/2296/6789/2931/5997/27230/10413/5950/2247/1848/6647/2539/7048/859/7490/5600	16
BP	GO:0032204	regulation of telomere maintenance	14/903	80/18800	2.46E-05	0.000171234	8.68E-05	5976/7520/3183/5594/3181/7014/3178/4609/5371/7013/3192/7203/2072/6714	14
BP	GO:0002699	positive regulation of immune effector process	28/903	248/18800	2.46E-05	0.000171234	8.68E-05	4843/5788/7494/3162/958/8767/7474/3554/8809/3553/718/7186/5880/301/948/3569/7099/5950/3815/2150/9188/567/64127/3684/3916/3123/1604/7124	28
BP	GO:0042698	ovulation cycle	13/903	70/18800	2.47E-05	0.000171679	8.71E-05	3309/5241/5764/835/5176/5111/5156/1545/3480/3037/2/5021/6714	13
BP	GO:0051057	positive regulation of small GTPase mediated signal transduction	13/903	70/18800	2.47E-05	0.000171679	8.71E-05	3479/4254/5159/3845/4803/5879/408/3685/3084/2150/2149/1435/6714	13
BP	GO:0043555	regulation of translation in response to stress	7/903	20/18800	2.58E-05	0.000177378	8.99E-05	5610/23645/1981/83667/1965/9451/1654	7
BP	GO:0046931	pore complex assembly	7/903	20/18800	2.58E-05	0.000177378	8.99E-05	4928/57142/9972/102/23165/7203/196527	7
BP	GO:0070293	renal absorption	7/903	20/18800	2.58E-05	0.000177378	8.99E-05	10916/6446/1910/2934/3037/8644/3043	7
BP	GO:0071379	cellular response to prostaglandin stimulus	7/903	20/18800	2.58E-05	0.000177378	8.99E-05	2782/338/5562/1646/5563/5734/8644	7
BP	GO:0140131	positive regulation of lymphocyte chemotaxis	7/903	20/18800	2.58E-05	0.000177378	8.99E-05	7474/2185/102/9943/6352/6351/6348	7
BP	GO:1903978	regulation of microglial cell activation	7/903	20/18800	2.58E-05	0.000177378	8.99E-05	5788/1075/9572/3949/3569/8877/6348	7
BP	GO:0044849	estrous cycle	6/903	14/18800	2.60E-05	0.000178926	9.07E-05	5764/5111/1545/3480/3037/5021	6
BP	GO:0017038	protein import	25/903	210/18800	2.72E-05	0.000186758	9.47E-05	3920/5743/3320/6789/5193/4928/1871/7341/29103/9972/652/140823/10245/5901/948/5371/7157/284/80149/134266/3308/3728/347/51025/10628	25
BP	GO:0018958	phenol-containing compound metabolic process	17/903	113/18800	2.72E-05	0.000186758	9.47E-05	4129/10404/6505/7306/7474/7173/2034/2643/5409/1513/23657/1508/3684/596/2903/4128/6817	17
BP	GO:0022904	respiratory electron transport chain	17/903	113/18800	2.72E-05	0.000186758	9.47E-05	637/51142/4717/2820/29103/4715/1346/27089/27069/54949/7388/4729/29796/4697/144363/4722/100532726	17
BP	GO:0071326	cellular response to monosaccharide stimulus	19/903	136/18800	2.74E-05	0.000187501	9.51E-05	50507/3383/7494/3091/23516/9572/5894/5562/5176/3480/4089/25874/3745/5563/2081/23236/3123/51714/10399	19
BP	GO:0034113	heterotypic cell-cell adhesion	12/903	61/18800	2.77E-05	0.000189341	9.60E-05	960/5788/1832/3676/3553/3557/9314/3685/3678/3728/4155/7124	12
BP	GO:1904407	positive regulation of nitric oxide metabolic process	10/903	43/18800	2.81E-05	0.000191599	9.72E-05	5743/3320/2185/3553/948/9314/7099/23576/7124/3043	10
BP	GO:0010660	regulation of muscle cell apoptotic process	14/903	81/18800	2.85E-05	0.000193833	9.83E-05	8837/3479/57103/3162/1871/4780/2185/5468/3480/7157/4089/27250/824/80149	14
BP	GO:0030500	regulation of bone mineralization	14/903	81/18800	2.85E-05	0.000193833	9.83E-05	490/3091/5764/2185/652/6662/3491/2697/654/4921/196527/5167/659/6348	14
BP	GO:0048167	regulation of synaptic plasticity	24/903	198/18800	2.91E-05	0.000198148	0.00010048	952/5743/5594/5641/5327/5764/6505/2185/6780/7533/4131/3845/351/5868/4915/3815/3745/1524/7532/3265/2903/6900/4311/3269	24
BP	GO:1904036	negative regulation of epithelial cell apoptotic process	11/903	52/18800	2.92E-05	0.000198365	0.00010059	8837/3383/3162/4780/7128/7010/5562/10413/3480/284/1003	11
BP	GO:0035633	maintenance of blood-brain barrier	9/903	35/18800	2.98E-05	0.000202269	0.00010257	5743/7082/6505/3569/2697/284/1003/4155/5175	9
BP	GO:1905898	positive regulation of response to endoplasmic reticulum stress	9/903	35/18800	2.98E-05	0.000202269	0.00010257	578/7494/857/55161/4780/22926/2081/10134/5770	9
BP	GO:0048568	embryonic organ development	42/903	449/18800	3.00E-05	0.000202847	0.000102863	4254/2296/841/28996/5594/3091/6789/7474/7173/2034/1889/23314/25902/6615/860/652/6662/3976/8854/10763/5156/10413/5950/7157/6647/3491/1956/6134/6935/133/2697/4323/3815/2071/7048/2200/2668/2/8575/5087/100/7124	42
BP	GO:0061564	axon development	44/903	479/18800	3.03E-05	0.000204779	0.000103842	2534/4804/3320/334/2017/1808/8829/9252/8428/5764/7474/3676/57142/2335/1889/6696/9499/8239/5880/23022/4131/4803/5879/9314/3480/4089/351/4915/5058/27185/23114/2668/1000/596/2596/682/627/5062/1436/6900/51393/347/4155/659	44
BP	GO:0034754	cellular hormone metabolic process	19/903	137/18800	3.04E-05	0.000205374	0.000104144	56603/10170/231/1889/6696/8854/5156/1910/1545/5950/1609/133/1646/654/1645/8644/6817/125/51170	19
BP	GO:0042773	ATP synthesis coupled electron transport	15/903	92/18800	3.05E-05	0.000205651	0.000104285	637/51142/4717/29103/4715/1346/27089/27069/54949/7388/4729/29796/4697/4722/100532726	15
BP	GO:0042775	mitochondrial ATP synthesis coupled electron transport	15/903	92/18800	3.05E-05	0.000205651	0.000104285	637/51142/4717/29103/4715/1346/27089/27069/54949/7388/4729/29796/4697/4722/100532726	15
BP	GO:0032760	positive regulation of tumor necrosis factor production	16/903	103/18800	3.11E-05	0.000209592	0.000106283	5788/8767/7474/948/3569/7099/90865/351/5196/7098/64127/929/4615/4023/3146/6348	16
BP	GO:0001837	epithelial to mesenchymal transition	21/903	162/18800	3.34E-05	0.00022436	0.000113772	25937/3082/2296/3091/1655/1277/7474/57142/84695/6615/652/6662/3553/3569/4089/27250/51094/7048/54949/3037/348262	21
BP	GO:0002705	positive regulation of leukocyte mediated immunity	19/903	138/18800	3.37E-05	0.000226309	0.00011476	4843/5788/958/3554/8809/3553/718/7186/3569/3815/2150/9188/567/64127/3684/3916/3123/1604/7124	19
BP	GO:0030330	DNA damage response	signal transduction by p53 class mediator	13/903	72/18800	3.38E-05	0.000226978	0.0001151	23028/960/28996/5716/835/1655/6615/83667/5371/7157/1859/51499/3090	13
BP	GO:0018107	peptidyl-threonine phosphorylation	17/903	115/18800	3.43E-05	0.000229901	0.000116582	28996/5594/8767/2931/7474/1981/1116/91/351/1609/1859/7048/596/9943/8877/801/1460	17
BP	GO:0033559	unsaturated fatty acid metabolic process	17/903	115/18800	3.43E-05	0.000229901	0.000116582	7132/5743/231/5742/26090/8605/5321/5740/3553/301/1545/9536/1646/873/2879/1645/8644	17
BP	GO:0060147	regulation of post-transcriptional gene silencing	10/903	44/18800	3.48E-05	0.000232107	0.000117701	1655/1981/652/5468/3569/7157/1956/103/80149/7124	10
BP	GO:1900368	regulation of post-transcriptional gene silencing by RNA	10/903	44/18800	3.48E-05	0.000232107	0.000117701	1655/1981/652/5468/3569/7157/1956/103/80149/7124	10
BP	GO:0010506	regulation of autophagy	34/903	336/18800	3.55E-05	0.000237046	0.000120205	1634/3082/57103/9817/2017/27131/3162/9517/3091/8767/2931/4233/2597/1981/5768/3953/22926/83667/6737/10346/5562/7157/26353/23367/1915/5563/3428/80149/64127/596/2072/2081/3146/10533	34
BP	GO:0010878	cholesterol storage	7/903	21/18800	3.70E-05	0.000246465	0.000124981	10062/338/5468/948/19/4023/1066	7
BP	GO:0071404	cellular response to low-density lipoprotein particle stimulus	7/903	21/18800	3.70E-05	0.000246465	0.000124981	3949/5468/948/1012/19/4023/1066	7
BP	GO:0008203	cholesterol metabolic process	19/903	139/18800	3.73E-05	0.000247946	0.000125732	51474/4779/338/2246/1718/3953/5447/3949/5562/3158/8720/6647/351/1609/2539/2232/5563/19/1066	19
BP	GO:0030224	monocyte differentiation	9/903	36/18800	3.81E-05	0.000252592	0.000128088	920/1021/652/5468/4609/3428/1436/1435/3123	9
BP	GO:0032350	regulation of hormone metabolic process	9/903	36/18800	3.81E-05	0.000252592	0.000128088	3091/10273/4790/5447/3480/1609/133/654/8644	9
BP	GO:1902905	positive regulation of supramolecular fiber organization	22/903	176/18800	3.86E-05	0.000255443	0.000129534	4653/22998/9948/2017/8829/4233/5216/2185/4131/5879/351/2934/5058/6188/389/9530/2150/382/6356/171024/859/1639	22
BP	GO:0010573	vascular endothelial growth factor production	12/903	63/18800	3.88E-05	0.000256027	0.00012983	672/2324/5743/3091/3553/718/3572/3569/1545/719/9451/7124	12
BP	GO:0032615	interleukin-12 production	12/903	63/18800	3.88E-05	0.000256027	0.00012983	958/8767/4790/3620/948/7099/7098/64127/5970/23236/5600/3146	12
BP	GO:0032655	regulation of interleukin-12 production	12/903	63/18800	3.88E-05	0.000256027	0.00012983	958/8767/4790/3620/948/7099/7098/64127/5970/23236/5600/3146	12
BP	GO:2000242	negative regulation of reproductive process	12/903	63/18800	3.88E-05	0.000256027	0.00012983	3479/7076/5327/7474/10549/6615/652/3976/5176/2697/7490/100	12
BP	GO:0045123	cellular extravasation	13/903	73/18800	3.94E-05	0.00025931	0.000131495	3683/3383/6347/6404/64083/3676/3554/1398/1524/5734/23236/7124/5175	13
BP	GO:0061326	renal tubule development	15/903	94/18800	3.96E-05	0.000260063	0.000131877	25937/2246/6772/652/6662/3976/4609/10413/2247/4089/2668/596/7490/5087/1282	15
BP	GO:1905954	positive regulation of lipid localization	15/903	94/18800	3.96E-05	0.000260063	0.000131877	10062/338/4790/5321/6696/3553/718/948/9536/654/1622/80149/51499/4023/51703	15
BP	GO:0035637	multicellular organismal signaling	21/903	164/18800	4.01E-05	0.000263051	0.000133392	477/4205/490/6548/1832/478/857/7531/845/3759/3741/59272/6647/4915/2697/23114/3673/3752/3728/6330/801	21
BP	GO:0042391	regulation of membrane potential	40/903	425/18800	4.01E-05	0.000263051	0.000133392	1634/637/477/578/4653/9948/6548/1832/6640/478/2931/857/7531/7341/845/2185/3759/7533/3741/948/4609/6647/351/4915/2697/2911/2776/3778/3745/3752/596/3728/4878/6330/859/2903/6714/801/10399/7124	40
BP	GO:0072330	monocarboxylic acid biosynthetic process	25/903	215/18800	4.05E-05	0.000264899	0.000134329	6296/672/10062/10170/5743/5742/7494/5321/5740/3553/9572/8854/3620/5562/301/9536/84532/873/5563/2879/2628/4023/56624/8644/1066	25
BP	GO:2000345	regulation of hepatocyte proliferation	6/903	15/18800	4.16E-05	0.000272035	0.000137948	8837/7494/5764/2246/7128/7124	6
BP	GO:0071320	cellular response to cAMP	11/903	54/18800	4.24E-05	0.000276437	0.00014018	23028/3309/328/196/1545/351/1393/6781/5179/7490/358	11
BP	GO:1903202	negative regulation of oxidative stress-induced cell death	11/903	54/18800	4.24E-05	0.000276437	0.00014018	2534/3082/3091/4233/135112/4780/7295/4841/23657/5478/10399	11
BP	GO:1902105	regulation of leukocyte differentiation	30/903	283/18800	4.28E-05	0.000278543	0.000141248	56603/920/4254/841/5788/7494/8767/1021/84695/652/3976/301/7099/4609/6647/6935/7071/4323/7048/5196/80149/7098/2200/1435/3146/3123/2547/100/7124/6348	30
BP	GO:0042088	T-helper 1 type immune response	10/903	45/18800	4.28E-05	0.000278543	0.000141248	8767/3554/8809/5321/3553/301/7099/3265/3146/3123	10
BP	GO:0060401	cytosolic calcium ion transport	23/903	190/18800	4.33E-05	0.000281504	0.00014275	2534/477/578/490/5788/2280/857/10367/7531/845/2185/2247/4283/7009/5371/286097/90550/596/2149/2903/51393/801/6348	23
BP	GO:0050671	positive regulation of lymphocyte proliferation	19/903	141/18800	4.56E-05	0.000296051	0.000150126	952/3479/5788/958/8767/29126/3553/3572/301/3569/7099/6188/7048/596/4615/3146/1604/100/6352	19
BP	GO:0006941	striated muscle contraction	22/903	178/18800	4.59E-05	0.000297752	0.000150989	477/6548/1832/6640/857/7341/5997/845/3759/3741/59272/2934/2697/6781/80149/3752/3728/4878/6330/859/801/7124	22
BP	GO:0002068	glandular epithelial cell development	8/903	29/18800	4.78E-05	0.000309617	0.000157005	2931/1021/7474/652/406/9575/654/1000	8
BP	GO:0003309	type B pancreatic cell differentiation	8/903	29/18800	4.78E-05	0.000309617	0.000157005	2931/1021/7474/652/406/9575/654/1000	8
BP	GO:0003176	aortic valve development	9/903	37/18800	4.82E-05	0.000309617	0.000157005	7133/2006/7075/7132/6615/652/6662/4878/659	9
BP	GO:0008207	C21-steroid hormone metabolic process	9/903	37/18800	4.82E-05	0.000309617	0.000157005	10170/231/1910/1609/133/1646/654/1645/8644	9
BP	GO:0090181	regulation of cholesterol metabolic process	9/903	37/18800	4.82E-05	0.000309617	0.000157005	338/2246/5447/3949/5562/8720/6647/1609/1066	9
BP	GO:0090218	positive regulation of lipid kinase activity	9/903	37/18800	4.82E-05	0.000309617	0.000157005	2321/5159/7010/2185/5156/2247/3815/64127/6714	9
BP	GO:2000279	negative regulation of DNA biosynthetic process	9/903	37/18800	4.82E-05	0.000309617	0.000157005	10039/3183/7014/3178/7157/7013/3192/6714/659	9
BP	GO:2000403	positive regulation of lymphocyte migration	9/903	37/18800	4.82E-05	0.000309617	0.000157005	7474/3676/2185/102/351/9943/6352/6351/6348	9
BP	GO:2000758	positive regulation of peptidyl-lysine acetylation	9/903	37/18800	4.82E-05	0.000309617	0.000157005	672/9252/3553/3976/5562/408/5371/4089/5563	9
BP	GO:0002460	adaptive immune response based on somatic recombination of immune receptors built from immunoglobulin superfamily domains	36/903	370/18800	4.86E-05	0.000311627	0.000158025	920/7133/10039/4791/5788/3383/958/8767/196/1075/60468/84695/3554/8809/5321/7128/29126/3553/718/7186/301/3569/7099/710/80149/567/64127/4615/3265/23765/716/3146/3123/1604/100/7124	36
BP	GO:0002366	leukocyte activation involved in immune response	30/903	285/18800	4.88E-05	0.000312545	0.00015849	3683/10039/5788/3383/3956/7494/3162/958/8767/84695/8809/2185/5880/301/3569/7099/7157/3815/80149/2150/1524/3684/5734/4615/3916/6284/3146/3123/100/6348	30
BP	GO:0001678	cellular glucose homeostasis	20/903	154/18800	4.96E-05	0.00031653	0.000160511	4804/50507/3383/7494/3091/23516/9572/5894/5562/5176/56262/3480/4089/25874/3745/5563/2081/3123/51714/10399	20
BP	GO:0010657	muscle cell apoptotic process	14/903	85/18800	4.96E-05	0.00031653	0.000160511	8837/3479/57103/3162/1871/4780/2185/5468/3480/7157/4089/27250/824/80149	14
BP	GO:0050886	endocrine process	14/903	85/18800	4.96E-05	0.00031653	0.000160511	1522/1889/3553/59272/5468/3845/1910/4089/1393/2697/654/2150/5021/2149	14
BP	GO:0071229	cellular response to acid chemical	14/903	85/18800	4.96E-05	0.00031653	0.000160511	2534/7494/1277/83667/3158/5156/4609/1956/4915/6935/824/1278/1282/7124	14
BP	GO:0042476	odontogenesis	18/903	130/18800	4.99E-05	0.000317796	0.000161153	2296/4804/8626/1277/860/652/10468/5156/133/249/1278/4982/5654/682/947/1435/6714/358	18
BP	GO:0008361	regulation of cell size	22/903	179/18800	5.00E-05	0.000318281	0.000161399	23028/2017/1808/8829/7474/57142/2335/6696/4131/4803/5879/56262/4478/3778/27185/79714/627/196527/859/51393/659/358	22
BP	GO:0007229	integrin-mediated signaling pathway	16/903	107/18800	5.02E-05	0.000318384	0.000161451	3683/8829/7076/5764/3676/84695/2335/2185/967/102/3685/3678/3673/3684/55920/6714	16
BP	GO:0008637	apoptotic mitochondrial changes	16/903	107/18800	5.02E-05	0.000318384	0.000161451	5329/637/3479/3082/578/5716/27113/2931/8743/7157/255027/27069/293/51499/596/51024	16
BP	GO:1903557	positive regulation of tumor necrosis factor superfamily cytokine production	16/903	107/18800	5.02E-05	0.000318384	0.000161451	5788/8767/7474/948/3569/7099/90865/351/5196/7098/64127/929/4615/4023/3146/6348	16
BP	GO:0032147	activation of protein kinase activity	19/903	142/18800	5.03E-05	0.000318384	0.000161451	3479/8797/6505/2246/7474/8795/2185/7186/1116/7295/1609/284/3084/7048/7098/5478/6714/1616/6352	19
BP	GO:0055123	digestive system development	19/903	142/18800	5.03E-05	0.000318384	0.000161451	8626/57103/3091/7474/652/8854/3158/3572/5156/1910/10413/1956/3815/7048/596/5021/100/6714/7124	19
BP	GO:0001954	positive regulation of cell-matrix adhesion	11/903	55/18800	5.07E-05	0.000320481	0.000162514	4653/8829/1021/7010/2185/948/5879/1012/27185/3728/1435	11
BP	GO:0050863	regulation of T cell activation	34/903	342/18800	5.08E-05	0.000321108	0.000162832	56603/920/2534/3479/7133/5788/3956/7494/8767/857/6347/84695/29126/652/3553/5880/3620/3572/301/3569/6647/6935/6188/7048/80149/567/64127/3146/3123/1604/100/6714/1803/6352	34
BP	GO:0006942	regulation of striated muscle contraction	15/903	96/18800	5.09E-05	0.000321438	0.000163	477/6548/1832/857/7341/5997/845/3759/59272/6781/80149/3728/4878/859/801	15
BP	GO:0070391	response to lipoteichoic acid	5/903	10/18800	5.21E-05	0.000325021	0.000164817	8767/948/7099/929/5970	5
BP	GO:0071223	cellular response to lipoteichoic acid	5/903	10/18800	5.21E-05	0.000325021	0.000164817	8767/948/7099/929/5970	5
BP	GO:0010888	negative regulation of lipid storage	7/903	22/18800	5.21E-05	0.000325021	0.000164817	10062/5468/3569/3685/19/1066/7124	7
BP	GO:0016137	glycoside metabolic process	7/903	22/18800	5.21E-05	0.000325021	0.000164817	231/2717/55347/1646/2990/1645/8644	7
BP	GO:0046885	regulation of hormone biosynthetic process	7/903	22/18800	5.21E-05	0.000325021	0.000164817	3091/4790/5447/3480/1609/133/654	7
BP	GO:0051000	positive regulation of nitric-oxide synthase activity	7/903	22/18800	5.21E-05	0.000325021	0.000164817	3091/4883/2185/2643/7014/6271/7124	7
BP	GO:0072574	hepatocyte proliferation	7/903	22/18800	5.21E-05	0.000325021	0.000164817	8837/7494/5764/2246/7128/3569/7124	7
BP	GO:0072575	epithelial cell proliferation involved in liver morphogenesis	7/903	22/18800	5.21E-05	0.000325021	0.000164817	8837/7494/5764/2246/7128/3569/7124	7
BP	GO:1903798	regulation of production of miRNAs involved in gene silencing by miRNA	7/903	22/18800	5.21E-05	0.000325021	0.000164817	1655/652/3569/7157/1956/80149/7124	7
BP	GO:0007409	axonogenesis	40/903	430/18800	5.21E-05	0.000325021	0.000164817	2534/4804/3320/334/2017/1808/8829/9252/7474/3676/57142/2335/1889/6696/9499/8239/5880/23022/4131/4803/5879/3480/4089/351/4915/5058/27185/23114/2668/1000/596/2596/682/627/5062/1436/6900/51393/4155/659	40
BP	GO:0090199	regulation of release of cytochrome c from mitochondria	10/903	46/18800	5.23E-05	0.000326263	0.000165447	5329/637/3479/3082/5716/27113/8743/7157/27069/51499	10
BP	GO:0050848	regulation of calcium-mediated signaling	13/903	75/18800	5.29E-05	0.000328933	0.0001668	920/3479/6548/10725/2185/1012/3084/3094/100/801/7124/6351/6348	13
BP	GO:0071230	cellular response to amino acid stimulus	13/903	75/18800	5.29E-05	0.000328933	0.0001668	2534/7494/1277/83667/3158/5156/1956/4915/6935/824/1278/1282/7124	13
BP	GO:0072676	lymphocyte migration	17/903	119/18800	5.36E-05	0.000332727	0.000168724	3683/3383/6347/7474/3676/2185/102/351/4478/1398/6356/9943/6288/347/6352/6351/6348	17
BP	GO:0003170	heart valve development	12/903	65/18800	5.37E-05	0.000332727	0.000168724	7133/2006/7075/7132/6615/652/6662/4089/3491/7048/4878/659	12
BP	GO:1905330	regulation of morphogenesis of an epithelium	12/903	65/18800	5.37E-05	0.000332727	0.000168724	3082/2246/7474/652/6662/3976/2247/2697/2668/367/859/7124	12
BP	GO:0034103	regulation of tissue remodeling	14/903	86/18800	5.67E-05	0.000351051	0.000178016	952/2324/7060/3953/7128/6696/5468/3569/7157/2697/4921/4982/1436/6714	14
BP	GO:0045807	positive regulation of endocytosis	15/903	97/18800	5.76E-05	0.000356551	0.000180805	7474/718/5538/948/967/1861/408/284/1173/3673/2150/567/929/196527/859	15
BP	GO:0032944	regulation of mononuclear cell proliferation	26/903	233/18800	5.79E-05	0.000357654	0.000181365	952/3479/7133/5788/958/8767/196/29126/652/3553/5880/3620/3572/301/3569/7099/6188/7048/596/4615/1435/3146/3123/1604/100/6352	26
BP	GO:0006413	translational initiation	17/903	120/18800	5.97E-05	0.000368717	0.000186975	7812/5610/23645/8661/1981/22927/1965/83939/6189/6188/23367/9451/8663/253943/1654/7124/6352	17
BP	GO:0032965	regulation of collagen biosynthetic process	9/903	38/18800	6.05E-05	0.000372658	0.000188973	5159/54206/652/3569/90993/114757/3673/4261/2149	9
BP	GO:1904037	positive regulation of epithelial cell apoptotic process	9/903	38/18800	6.05E-05	0.000372658	0.000188973	958/6347/3676/1965/3569/2934/27250/196527/8644	9
BP	GO:0072089	stem cell proliferation	13/903	76/18800	6.10E-05	0.000375522	0.000190426	23028/4254/5610/5788/2122/7474/10763/10413/2247/7424/2697/3192/947	13
BP	GO:0071333	cellular response to glucose stimulus	18/903	132/18800	6.12E-05	0.000375624	0.000190477	50507/3383/7494/3091/23516/9572/5894/5562/5176/3480/4089/25874/3745/5563/2081/3123/51714/10399	18
BP	GO:1900180	regulation of protein localization to nucleus	18/903	132/18800	6.12E-05	0.000375624	0.000190477	2534/25937/4804/5743/7341/652/3976/83667/5901/948/10413/284/7203/80149/9451/3728/347/6714	18
BP	GO:0042744	hydrogen peroxide catabolic process	8/903	30/18800	6.25E-05	0.000382499	0.000193964	7173/10549/25824/7837/3040/3039/2878/3043	8
BP	GO:0071480	cellular response to gamma radiation	8/903	30/18800	6.25E-05	0.000382499	0.000193964	23028/3309/7520/1410/10413/7157/3265/2547	8
BP	GO:1990776	response to angiotensin	8/903	30/18800	6.25E-05	0.000382499	0.000193964	5743/857/4790/4780/4609/3480/5970/6714	8
BP	GO:0071887	leukocyte apoptotic process	16/903	109/18800	6.32E-05	0.000386249	0.000195865	355/578/4254/3091/7474/29126/652/3620/301/1514/3569/7157/23657/64127/100/6352	16
BP	GO:0006750	glutathione biosynthetic process	6/903	16/18800	6.38E-05	0.000386249	0.000195865	2687/2937/6505/6506/4780/23657	6
BP	GO:0017014	protein nitrosylation	6/903	16/18800	6.38E-05	0.000386249	0.000195865	4843/6640/2597/135112/7295/128	6
BP	GO:0018119	peptidyl-cysteine S-nitrosylation	6/903	16/18800	6.38E-05	0.000386249	0.000195865	4843/6640/2597/135112/7295/128	6
BP	GO:0042159	lipoprotein catabolic process	6/903	16/18800	6.38E-05	0.000386249	0.000195865	338/26090/1509/3949/5538/55347	6
BP	GO:0042448	progesterone metabolic process	6/903	16/18800	6.38E-05	0.000386249	0.000195865	10170/1609/133/1646/1645/8644	6
BP	GO:0045986	negative regulation of smooth muscle contraction	6/903	16/18800	6.38E-05	0.000386249	0.000195865	10203/5743/5997/6647/3778/5592	6
BP	GO:0051938	L-glutamate import	6/903	16/18800	6.38E-05	0.000386249	0.000195865	477/6505/6506/23657/2911/7124	6
BP	GO:0070242	thymocyte apoptotic process	6/903	16/18800	6.38E-05	0.000386249	0.000195865	578/3091/7474/652/7157/100	6
BP	GO:0072109	glomerular mesangium development	6/903	16/18800	6.38E-05	0.000386249	0.000195865	8837/59/5159/652/947/7490	6
BP	GO:0098712	L-glutamate import across plasma membrane	6/903	16/18800	6.38E-05	0.000386249	0.000195865	477/6505/6506/23657/2911/7124	6
BP	GO:0055006	cardiac cell development	14/903	87/18800	6.46E-05	0.000390447	0.000197994	3479/4205/2931/5159/5997/652/4629/5156/4089/27250/3192/2539/6443/859	14
BP	GO:0015849	organic acid transport	32/903	318/18800	6.65E-05	0.000401194	0.000203444	6542/477/6576/4363/6505/6506/5321/5997/6513/2181/3553/59272/5468/5562/7223/301/948/56262/4609/25874/4915/9536/23657/2697/2911/6529/1376/624/1645/51703/51024/7124	32
BP	GO:0007612	learning	19/903	145/18800	6.72E-05	0.000404967	0.000205357	2534/477/5743/5641/3091/5764/6505/7337/5538/3845/351/4915/23657/6529/3815/23236/2903/6900/3269	19
BP	GO:0030048	actin filament-based movement	18/903	133/18800	6.76E-05	0.000407423	0.000206602	477/22998/6548/1832/6640/857/59/7341/3759/3741/81/2934/2697/6781/3752/3728/6330/859	18
BP	GO:1902903	regulation of supramolecular fiber organization	36/903	376/18800	6.77E-05	0.000407683	0.000206734	2288/4653/2006/51474/22998/9948/832/2017/6548/8829/7082/4233/5216/1410/2185/3949/4131/5879/4089/351/2934/5058/6188/389/9530/1859/2150/382/5734/6356/171024/1003/5062/859/1639/7114	36
BP	GO:0007265	Ras protein signal transduction	34/903	347/18800	6.79E-05	0.000408196	0.000206994	3479/10928/4653/4254/4804/5337/2782/8829/4233/5159/1718/79109/5880/5894/3845/4803/5879/408/2247/1012/7157/388/10146/3084/2150/1278/19/382/1398/29984/3265/2149/1435/4893	34
BP	GO:0055001	muscle cell development	22/903	183/18800	6.99E-05	0.000419901	0.00021293	8837/23028/3479/4205/9948/2931/4015/5159/5997/652/2318/81/4629/5156/4089/58/133/3192/2539/6443/596/859	22
BP	GO:0072028	nephron morphogenesis	13/903	77/18800	7.02E-05	0.000420904	0.000213438	2246/5159/6772/652/6662/3976/4609/2247/4089/2668/596/7490/5087	13
BP	GO:0086001	cardiac muscle cell action potential	13/903	77/18800	7.02E-05	0.000420904	0.000213438	477/1832/6640/857/7531/3759/3741/2697/3752/3728/6330/859/801	13
BP	GO:0030217	T cell differentiation	28/903	263/18800	7.06E-05	0.000422396	0.000214195	56603/920/5788/7494/8767/1021/84695/8809/3953/860/652/3553/301/1514/3569/7157/6647/6935/8324/3815/7048/80149/567/5734/596/3146/3123/100	28
BP	GO:0098900	regulation of action potential	11/903	57/18800	7.16E-05	0.000427395	0.00021673	6548/1832/857/7341/3759/948/3745/3728/859/801/7124	11
BP	GO:0030194	positive regulation of blood coagulation	7/903	23/18800	7.18E-05	0.000427395	0.00021673	6915/4780/2152/948/196527/7056/2149	7
BP	GO:0072576	liver morphogenesis	7/903	23/18800	7.18E-05	0.000427395	0.00021673	8837/7494/5764/2246/7128/3569/7124	7
BP	GO:0072677	eosinophil migration	7/903	23/18800	7.18E-05	0.000427395	0.00021673	6347/5734/6356/3269/6352/6351/6348	7
BP	GO:1900048	positive regulation of hemostasis	7/903	23/18800	7.18E-05	0.000427395	0.00021673	6915/4780/2152/948/196527/7056/2149	7
BP	GO:0050764	regulation of phagocytosis	15/903	99/18800	7.33E-05	0.000436322	0.000221257	5788/6347/3553/718/948/3685/6647/3673/2150/64127/8877/196527/3146/10399/7124	15
BP	GO:0014031	mesenchymal cell development	14/903	88/18800	7.35E-05	0.000436691	0.000221444	4254/2296/8829/5594/3091/2335/652/6662/8854/1910/3084/2668/1000/596	14
BP	GO:0007517	muscle organ development	33/903	334/18800	7.36E-05	0.000436691	0.000221444	56603/8837/3479/2006/2296/2817/4638/4205/2280/1832/7494/6445/857/1655/1410/1839/4015/7474/27230/57486/652/3976/5562/406/4089/58/2697/3084/6443/26287/596/859/7490	33
BP	GO:0010811	positive regulation of cell-substrate adhesion	17/903	122/18800	7.38E-05	0.00043763	0.00022192	4653/8829/6789/1021/2335/7010/2185/948/5879/1012/3491/3678/27185/1398/3037/3728/1435	17
BP	GO:0001818	negative regulation of cytokine production	35/903	363/18800	7.39E-05	0.00043763	0.00022192	3479/3082/490/5788/3162/23405/9252/4790/2335/54206/7128/29126/3620/301/5879/3569/9314/7099/408/5371/5045/27250/284/5966/80149/2150/64127/1524/5734/947/347/3146/3123/7114/7124	35
BP	GO:0050870	positive regulation of T cell activation	25/903	223/18800	7.39E-05	0.00043763	0.00022192	920/2534/3479/5788/3956/7494/8767/857/6347/29126/3553/3572/301/3569/6188/7048/567/64127/3146/3123/1604/100/6714/1803/6352	25
BP	GO:0071331	cellular response to hexose stimulus	18/903	134/18800	7.47E-05	0.00044156	0.000223913	50507/3383/7494/3091/23516/9572/5894/5562/5176/3480/4089/25874/3745/5563/2081/3123/51714/10399	18
BP	GO:0045823	positive regulation of heart contraction	9/903	39/18800	7.53E-05	0.000444371	0.000225338	477/2931/6505/5997/59272/2643/133/4878/100	9
BP	GO:0051154	negative regulation of striated muscle cell differentiation	9/903	39/18800	7.53E-05	0.000444371	0.000225338	4904/7494/2931/5997/4089/8324/2539/627/859	9
BP	GO:0002573	myeloid leukocyte differentiation	24/903	210/18800	7.55E-05	0.000444892	0.000225602	920/4254/841/1021/652/3976/5468/7099/4609/351/7071/3815/7048/3428/5196/2150/7098/2200/1436/1435/3123/6714/7124/6348	24
BP	GO:0035850	epithelial cell differentiation involved in kidney development	10/903	48/18800	7.70E-05	0.000453183	0.000229807	25937/59/6772/652/3976/1910/10413/2668/947/7490	10
BP	GO:0031532	actin cytoskeleton reorganization	16/903	111/18800	7.90E-05	0.000464709	0.000235652	2017/8829/7082/7010/2185/8572/5156/301/2934/5058/90550/3815/6464/3265/1436/5770	16
BP	GO:0032148	activation of protein kinase B activity	8/903	31/18800	8.07E-05	0.00047323	0.000239972	3479/6505/2246/7474/7295/3084/5478/6714	8
BP	GO:0061036	positive regulation of cartilage development	8/903	31/18800	8.07E-05	0.00047323	0.000239972	7474/860/652/6662/5447/3491/654/659	8
BP	GO:1902042	negative regulation of extrinsic apoptotic signaling pathway via death domain receptors	8/903	31/18800	8.07E-05	0.00047323	0.000239972	8837/672/3082/3383/3162/7128/5894/1654	8
BP	GO:0050796	regulation of insulin secretion	19/903	147/18800	8.10E-05	0.000474531	0.000240632	952/4843/2182/3091/27230/3553/9572/3741/406/9575/3569/56262/5950/25874/90550/3745/3123/7124/6352	19
BP	GO:0046942	carboxylic acid transport	29/903	279/18800	8.12E-05	0.000475078	0.00024091	6542/4843/477/6576/4363/6505/6506/5321/5997/3553/59272/5562/7223/301/948/56262/4609/25874/4915/9536/23657/2697/2911/6529/624/6578/1645/1066/7124	29
BP	GO:0032388	positive regulation of intracellular transport	23/903	198/18800	8.24E-05	0.000481585	0.000244209	2534/5743/10075/27113/2931/7531/7323/3553/5880/5901/5562/79899/4478/2040/3745/80149/3684/3728/3265/9776/10134/1778/51024	23
BP	GO:0070098	chemokine-mediated signaling pathway	14/903	89/18800	8.34E-05	0.000486616	0.000246761	2296/2920/3091/6347/2185/4283/5196/2919/1524/6356/9943/6352/6351/6348	14
BP	GO:1903578	regulation of ATP metabolic process	14/903	89/18800	8.34E-05	0.000486616	0.000246761	3479/57103/3091/29103/5562/4609/7157/351/11182/1346/5563/7114/51024/7124	14
BP	GO:0006695	cholesterol biosynthetic process	11/903	58/18800	8.46E-05	0.000492261	0.000249623	338/2246/1718/5447/5562/3158/8720/6647/2539/5563/1066	11
BP	GO:1902653	secondary alcohol biosynthetic process	11/903	58/18800	8.46E-05	0.000492261	0.000249623	338/2246/1718/5447/5562/3158/8720/6647/2539/5563/1066	11
BP	GO:0042987	amyloid precursor protein catabolic process	12/903	68/18800	8.50E-05	0.000493342	0.000250171	3479/2280/2931/57142/1718/102/4915/1859/5970/6667/23621/7124	12
BP	GO:0043627	response to estrogen	12/903	68/18800	8.50E-05	0.000493342	0.000250171	672/3162/857/5159/7706/4609/1393/4323/7048/4982/367/8031	12
BP	GO:0060193	positive regulation of lipase activity	12/903	68/18800	8.50E-05	0.000493342	0.000250171	10062/2321/5159/5156/2247/3491/1956/389/2776/3815/3265/6352	12
BP	GO:0002790	peptide secretion	25/903	225/18800	8.55E-05	0.000495708	0.000251371	952/4843/2182/3091/27230/3553/9572/3741/5894/406/9575/301/3569/3557/56262/5950/25874/1393/90550/3745/19/3123/51714/7124/6352	25
BP	GO:0002698	negative regulation of immune effector process	16/903	112/18800	8.81E-05	0.000510553	0.000258899	10039/5788/3162/196/84695/301/7009/710/284/80149/1398/64127/1524/2/1604/7124	16
BP	GO:0002040	sprouting angiogenesis	22/903	186/18800	8.92E-05	0.000516326	0.000261826	6915/2324/4804/5743/8829/3162/7082/2246/7010/2185/652/301/9314/2247/1012/7424/284/90993/6271/3678/3716/2277	22
BP	GO:1904062	regulation of cation transmembrane transport	34/903	352/18800	9.00E-05	0.000520276	0.000263829	2534/477/2280/6548/6640/857/6347/7531/7341/5997/845/2185/3759/3306/7533/59272/81/967/4283/351/1393/2040/2539/1520/9943/4878/6330/196527/2149/859/4697/801/7114/84334	34
BP	GO:0018210	peptidyl-threonine modification	17/903	124/18800	9.07E-05	0.000523905	0.00026567	28996/5594/8767/2931/7474/1981/1116/91/351/1609/1859/7048/596/9943/8877/801/1460	17
BP	GO:0001660	fever generation	5/903	11/18800	9.17E-05	0.000526106	0.000266786	5743/3553/1910/9536/7124	5
BP	GO:0036490	regulation of translation in response to endoplasmic reticulum stress	5/903	11/18800	9.17E-05	0.000526106	0.000266786	23645/1981/83667/9451/1654	5
BP	GO:0042487	regulation of odontogenesis of dentin-containing tooth	5/903	11/18800	9.17E-05	0.000526106	0.000266786	4804/860/652/4982/1435	5
BP	GO:0043589	skin morphogenesis	5/903	11/18800	9.17E-05	0.000526106	0.000266786	8626/1277/54206/3673/1278	5
BP	GO:0070243	regulation of thymocyte apoptotic process	5/903	11/18800	9.17E-05	0.000526106	0.000266786	3091/7474/652/7157/100	5
BP	GO:1990440	positive regulation of transcription from RNA polymerase II promoter in response to endoplasmic reticulum stress	5/903	11/18800	9.17E-05	0.000526106	0.000266786	3309/22926/7157/90993/1388	5
BP	GO:0030850	prostate gland development	10/903	49/18800	9.26E-05	0.000530402	0.000268965	2288/3371/8626/7337/7474/652/6662/5176/301/367	10
BP	GO:0097300	programmed necrotic cell death	10/903	49/18800	9.26E-05	0.000530402	0.000268965	8837/330/355/841/857/84266/7186/7157/7098/7124	10
BP	GO:0110020	regulation of actomyosin structure organization	15/903	101/18800	9.27E-05	0.00053042	0.000268973	4653/22998/6548/8829/7082/4233/5216/5879/4089/5058/389/9530/5734/5062/859	15
BP	GO:0072210	metanephric nephron development	9/903	40/18800	9.31E-05	0.000531095	0.000269316	5159/6772/652/6662/3976/5156/2668/947/7490	9
BP	GO:1903115	regulation of actin filament-based movement	9/903	40/18800	9.31E-05	0.000531095	0.000269316	477/1832/857/59/7341/3759/6781/3728/859	9
BP	GO:1903524	positive regulation of blood circulation	9/903	40/18800	9.31E-05	0.000531095	0.000269316	477/2931/6505/5997/59272/2643/133/4878/100	9
BP	GO:0030098	lymphocyte differentiation	36/903	382/18800	9.35E-05	0.000533231	0.000270399	56603/920/578/5788/3956/7494/8767/1021/3676/84695/8809/3953/2185/860/652/3553/301/1514/3569/56262/7157/6647/6935/8324/4323/3815/7048/80149/567/5734/596/5087/3146/3123/2547/100	36
BP	GO:0034764	positive regulation of transmembrane transport	24/903	213/18800	9.44E-05	0.000536432	0.000272022	3479/4205/6548/6347/6506/7341/4780/3759/718/3306/59272/81/6041/4283/2539/1520/4878/196527/2149/4697/51703/801/7114/84334	24
BP	GO:0030901	midbrain development	14/903	90/18800	9.45E-05	0.000536432	0.000272022	3309/4129/7531/7474/79109/1340/7533/2247/2539/6271/27089/4155/801/4722	14
BP	GO:0061097	regulation of protein tyrosine kinase activity	14/903	90/18800	9.45E-05	0.000536432	0.000272022	5788/50507/857/1839/54206/351/3084/6464/5062/1436/5770/6714/10399/6352	14
BP	GO:0042481	regulation of odontogenesis	6/903	17/18800	9.47E-05	0.000536432	0.000272022	4804/860/652/4982/947/1435	6
BP	GO:0090594	inflammatory response to wounding	6/903	17/18800	9.47E-05	0.000536432	0.000272022	3162/3091/7076/5468/7099/2149	6
BP	GO:2000811	negative regulation of anoikis	6/903	17/18800	9.47E-05	0.000536432	0.000272022	857/51651/4915/3678/596/6714	6
BP	GO:0003007	heart morphogenesis	27/903	254/18800	9.69E-05	0.000547169	0.000277467	2006/2296/2280/1832/8829/3091/2931/7474/57142/7010/6615/652/6662/8854/1289/10413/5950/7157/4089/3491/27250/2697/3084/7048/3037/859/659	27
BP	GO:0035162	embryonic hemopoiesis	7/903	24/18800	9.71E-05	0.000547169	0.000277467	4254/3091/6789/7173/3815/7048/5087	7
BP	GO:0036120	cellular response to platelet-derived growth factor stimulus	7/903	24/18800	9.71E-05	0.000547169	0.000277467	2534/5159/54206/7099/4609/3037/6714	7
BP	GO:0042026	protein refolding	7/903	24/18800	9.71E-05	0.000547169	0.000277467	3309/3320/2280/3313/3306/567/51182	7
BP	GO:0050820	positive regulation of coagulation	7/903	24/18800	9.71E-05	0.000547169	0.000277467	6915/4780/2152/948/196527/7056/2149	7
BP	GO:0072202	cell differentiation involved in metanephros development	7/903	24/18800	9.71E-05	0.000547169	0.000277467	25937/6772/652/3976/10413/2668/947	7
BP	GO:1902652	secondary alcohol metabolic process	19/903	149/18800	9.73E-05	0.000547752	0.000277762	51474/4779/338/2246/1718/3953/5447/3949/5562/3158/8720/6647/351/1609/2539/2232/5563/19/1066	19
BP	GO:0021700	developmental maturation	30/903	296/18800	9.76E-05	0.000548757	0.000278272	23028/3479/4653/5241/231/3091/5518/5216/7474/2034/2185/116151/860/718/8854/4131/5468/967/1910/23787/351/2697/2539/27185/7534/1524/596/5139/1003/6900	30
BP	GO:1904659	glucose transmembrane transport	16/903	113/18800	9.82E-05	0.000551431	0.000279628	3479/4205/2931/6506/4780/6513/3553/718/83667/6041/29988/4609/154091/11182/5167/7124	16
BP	GO:0010574	regulation of vascular endothelial growth factor production	11/903	59/18800	9.95E-05	0.000557035	0.00028247	672/2324/5743/3091/3553/718/3572/3569/1545/719/9451	11
BP	GO:0019748	secondary metabolic process	11/903	59/18800	9.95E-05	0.000557035	0.00028247	231/2327/7306/7474/4780/1545/23657/1646/596/1645/8644	11
BP	GO:0031102	neuron projection regeneration	11/903	59/18800	9.95E-05	0.000557035	0.00028247	3082/8428/5764/6696/4131/9314/3480/133/596/2596/347	11
BP	GO:0046700	heterocycle catabolic process	40/903	443/18800	9.98E-05	0.00055839	0.000283157	5976/7812/7133/4904/26986/54890/3183/4670/3162/23405/328/4363/2931/1655/4780/23583/79072/7186/3620/272/79899/6041/160428/3569/953/6741/3176/3192/4343/23367/9941/80149/2668/3094/4615/2081/253943/100/5167/390916	40
BP	GO:0033028	myeloid cell apoptotic process	8/903	32/18800	0.000103108	0.000574017	0.000291081	4254/301/1514/3569/23657/382/64127/596	8
BP	GO:0035883	enteroendocrine cell differentiation	8/903	32/18800	0.000103108	0.000574017	0.000291081	2931/1021/7474/652/406/9575/654/1000	8
BP	GO:0071353	cellular response to interleukin-4	8/903	32/18800	0.000103108	0.000574017	0.000291081	3309/9817/7494/6122/10376/5371/11009/54625	8
BP	GO:1902235	regulation of endoplasmic reticulum stress-induced intrinsic apoptotic signaling pathway	8/903	32/18800	0.000103108	0.000574017	0.000291081	10961/7494/51060/7009/10525/90993/9451/5770	8
BP	GO:1902253	regulation of intrinsic apoptotic signaling pathway by p53 class mediator	8/903	32/18800	0.000103108	0.000574017	0.000291081	23028/960/1984/4609/7157/624/51499/596	8
BP	GO:0006006	glucose metabolic process	23/903	201/18800	0.000103719	0.000576857	0.000292521	3479/57103/6576/23516/2931/2597/3953/27230/57486/83667/5562/4609/5950/7157/1609/51094/2539/1642/347/57001/6714/5167/7124	23
BP	GO:0043255	regulation of carbohydrate biosynthetic process	15/903	102/18800	0.00010392	0.000577414	0.000292804	3479/2931/4790/3953/2185/57486/83667/1213/1609/1642/5028/3037/57001/3269/5167	15
BP	GO:0045638	negative regulation of myeloid cell differentiation	14/903	91/18800	0.000106806	0.000592296	0.000300351	1021/3313/2185/7099/4609/5196/7098/2200/8364/554313/8370/8294/8367/6348	14
BP	GO:0072080	nephron tubule development	14/903	91/18800	0.000106806	0.000592296	0.000300351	25937/2246/6772/652/6662/3976/4609/10413/2247/4089/2668/596/7490/5087	14
BP	GO:0038084	vascular endothelial growth factor signaling pathway	10/903	50/18800	0.000110807	0.000613295	0.000310999	1634/2324/2296/8829/2321/5159/5156/967/7424/2277	10
BP	GO:0070231	T cell apoptotic process	10/903	50/18800	0.000110807	0.000613295	0.000310999	355/578/3091/7474/29126/652/3620/7157/100/6352	10
BP	GO:0003206	cardiac chamber morphogenesis	17/903	126/18800	0.000110957	0.000613531	0.000311119	2296/2280/1832/8829/3091/2931/7474/7010/652/5950/7157/4089/3491/3084/7048/859/659	17
BP	GO:0016042	lipid catabolic process	32/903	327/18800	0.000112564	0.000621818	0.000315321	56603/5337/338/26090/2717/23659/1891/8605/5321/3290/6696/3553/1892/7533/3949/83667/5538/5562/160428/1545/5140/1376/126129/4023/8877/23236/56624/8644/51170/1066/390916/7124	32
BP	GO:0002548	monocyte chemotaxis	12/903	70/18800	0.000113705	0.000626911	0.000317903	5641/2321/6347/301/3569/1524/6356/196527/3146/6352/6351/6348	12
BP	GO:0061077	chaperone-mediated protein folding	12/903	70/18800	0.000113705	0.000626911	0.000317903	2288/126393/3309/2280/3313/3306/3337/1861/9601/7203/5479/51182	12
BP	GO:0033574	response to testosterone	9/903	41/18800	0.000114222	0.000627948	0.00031843	8837/6915/6696/3158/4609/3480/4478/367/8031	9
BP	GO:1905314	semi-lunar valve development	9/903	41/18800	0.000114222	0.000627948	0.00031843	7133/2006/7075/7132/6615/652/6662/4878/659	9
BP	GO:1905521	regulation of macrophage migration	9/903	41/18800	0.000114222	0.000627948	0.00031843	5594/2185/4323/1524/719/1436/1435/6352/6348	9
BP	GO:0045445	myoblast differentiation	13/903	81/18800	0.000120199	0.000659541	0.00033445	3479/3956/1655/2034/652/6662/56262/4283/3486/3084/26287/23236/7124	13
BP	GO:0055013	cardiac muscle cell development	13/903	81/18800	0.000120199	0.000659541	0.00033445	3479/4205/2931/5159/5997/652/4629/5156/4089/3192/2539/6443/859	13
BP	GO:0050670	regulation of lymphocyte proliferation	25/903	230/18800	0.000121708	0.000667177	0.000338322	952/3479/7133/5788/958/8767/196/29126/652/3553/5880/3620/3572/301/3569/7099/6188/7048/596/4615/3146/3123/1604/100/6352	25
BP	GO:0090276	regulation of peptide hormone secretion	21/903	177/18800	0.000122411	0.000670391	0.000339952	952/4843/2182/3091/27230/3553/9572/3741/406/9575/3569/56262/5950/25874/1393/90550/3745/3123/51714/7124/6352	21
BP	GO:0032943	mononuclear cell proliferation	30/903	300/18800	0.000124195	0.000679509	0.000344575	952/2534/3479/7133/5788/958/8767/196/29126/652/3553/5880/3620/3572/301/3569/7099/7157/4478/6188/2697/7048/596/4615/1435/3146/3123/1604/100/6352	30
BP	GO:1903362	regulation of cellular protein catabolic process	27/903	258/18800	0.000125973	0.000688579	0.000349175	28996/9817/3320/5716/10273/6923/2931/857/1075/7337/10213/7341/4780/7128/5887/2185/3949/10197/5371/5045/6135/4478/27185/5702/859/10134/10399	27
BP	GO:0006929	substrate-dependent cell migration	7/903	25/18800	0.000129352	0.000703691	0.000356838	5788/2017/8829/6789/2335/7424/3673	7
BP	GO:0032469	endoplasmic reticulum calcium ion homeostasis	7/903	25/18800	0.000129352	0.000703691	0.000356838	578/7009/5371/351/596/10134/51024	7
BP	GO:0036119	response to platelet-derived growth factor	7/903	25/18800	0.000129352	0.000703691	0.000356838	2534/5159/54206/7099/4609/3037/6714	7
BP	GO:0060333	interferon-gamma-mediated signaling pathway	7/903	25/18800	0.000129352	0.000703691	0.000356838	10062/11140/6772/5468/7157/3716/54625	7
BP	GO:0072273	metanephric nephron morphogenesis	7/903	25/18800	0.000129352	0.000703691	0.000356838	5159/6772/652/6662/3976/2668/7490	7
BP	GO:0022600	digestive system process	15/903	104/18800	0.000130005	0.000705902	0.000357959	10062/51474/7421/4883/6446/48/6662/3949/948/7099/5950/64127/5021/1645/358	15
BP	GO:0046822	regulation of nucleocytoplasmic transport	15/903	104/18800	0.000130005	0.000705902	0.000357959	4659/5743/7531/7341/9972/652/3553/5901/948/7295/284/80149/3429/3728/347	15
BP	GO:0036475	neuron death in response to oxidative stress	8/903	33/18800	0.000130418	0.00070747	0.000358755	3091/6505/135112/7099/4841/23657/10399/7124	8
BP	GO:0050821	protein stabilization	22/903	191/18800	0.000132078	0.0007158	0.000362978	3920/3479/6400/3320/6789/11140/23560/5216/1410/2597/57142/7341/8239/7157/6135/2776/9530/7203/5479/8575/3916/84334	22
BP	GO:0072073	kidney epithelium development	18/903	140/18800	0.000132339	0.000716534	0.000363351	25937/2296/2246/6772/652/6662/3976/1910/4609/10413/2247/4089/2668/596/947/7490/5087/5175	18
BP	GO:0044270	cellular nitrogen compound catabolic process	40/903	449/18800	0.000133056	0.000719733	0.000364973	5976/7812/7133/4904/26986/54890/3183/4670/3162/23405/328/4363/2931/1655/23583/79072/7186/5447/3620/272/79899/6041/160428/3569/953/6741/3176/3192/4343/23367/9941/80149/2668/3094/4615/2081/253943/100/5167/390916	40
BP	GO:0042886	amide transport	29/903	287/18800	0.000133578	0.000721874	0.000366059	952/4843/4257/2182/3091/4363/27230/3553/9572/3741/5894/406/9575/301/3569/3557/56262/5950/25874/1393/23657/2697/90550/3745/19/3123/51714/7124/6352	29
BP	GO:0032273	positive regulation of protein polymerization	14/903	93/18800	0.00013569	0.000730805	0.000370588	3320/2017/4233/5216/2185/4131/5879/5058/6188/9530/382/6356/859/1639	14
BP	GO:0034109	homotypic cell-cell adhesion	14/903	93/18800	0.00013569	0.000730805	0.000370588	5329/2778/1832/2335/3572/5156/3569/23657/3716/3728/5592/5478/3043/6352	14
BP	GO:0060993	kidney morphogenesis	14/903	93/18800	0.00013569	0.000730805	0.000370588	25937/2246/5159/6772/652/6662/3976/4609/2247/4089/2668/596/7490/5087	14
BP	GO:1904356	regulation of telomere maintenance via telomere lengthening	11/903	61/18800	0.000136142	0.000730805	0.000370588	7520/3183/5594/3181/7014/3178/7013/3192/7203/2072/6714	11
BP	GO:0006740	NADPH regeneration	6/903	18/18800	0.000136252	0.000730805	0.000370588	57103/160428/7157/2539/6888/6120	6
BP	GO:0019184	nonribosomal peptide biosynthetic process	6/903	18/18800	0.000136252	0.000730805	0.000370588	2687/2937/6505/6506/4780/23657	6
BP	GO:0045653	negative regulation of megakaryocyte differentiation	6/903	18/18800	0.000136252	0.000730805	0.000370588	5196/8364/554313/8370/8294/8367	6
BP	GO:0150078	positive regulation of neuroinflammatory response	6/903	18/18800	0.000136252	0.000730805	0.000370588	1075/3553/3569/90865/7124/6348	6
BP	GO:0060964	regulation of miRNA-mediated gene silencing	9/903	42/18800	0.00013924	0.000746133	0.00037836	1655/1981/652/5468/3569/7157/1956/80149/7124	9
BP	GO:0045216	cell-cell junction organization	23/903	205/18800	0.000139762	0.000748229	0.000379423	5583/9948/1832/7082/857/6615/3553/59272/102/2697/654/389/2150/1000/3728/1003/5062/2149/1436/2701/6714/7124/5175	23
BP	GO:2001020	regulation of response to DNA damage stimulus	26/903	246/18800	0.00014216	0.000760357	0.000385573	23028/672/637/960/10039/57103/5716/1655/6615/7014/5111/7178/56907/4609/8870/5371/7157/1956/6188/1859/4255/51499/596/2072/3090/3146	26
BP	GO:0019439	aromatic compound catabolic process	41/903	466/18800	0.000144221	0.00077066	0.000390798	5976/7812/7133/4904/4129/26986/54890/3183/4670/3162/23405/328/4363/2931/1655/23583/79072/7186/3620/272/79899/6041/160428/3569/953/6741/3176/3192/4343/23367/9941/80149/2668/3094/4615/2081/253943/4128/100/5167/390916	41
BP	GO:0015711	organic anion transport	34/903	361/18800	0.000146672	0.000783026	0.000397069	6542/4843/4257/477/6576/4363/6505/6506/5321/5997/6513/3553/59272/5562/7223/301/948/56262/29988/4609/25874/4915/9536/23657/2697/2911/6529/11182/624/293/6578/1645/1066/7124	34
BP	GO:0008645	hexose transmembrane transport	16/903	117/18800	0.000149071	0.000793611	0.000402436	3479/4205/2931/6506/4780/6513/3553/718/83667/6041/29988/4609/154091/11182/5167/7124	16
BP	GO:0032609	interferon-gamma production	16/903	117/18800	0.000149071	0.000793611	0.000402436	8767/7474/3554/8809/29126/3553/7099/80149/2150/7098/64127/929/3265/3146/3123/7124	16
BP	GO:0032649	regulation of interferon-gamma production	16/903	117/18800	0.000149071	0.000793611	0.000402436	8767/7474/3554/8809/29126/3553/7099/80149/2150/7098/64127/929/3265/3146/3123/7124	16
BP	GO:0042246	tissue regeneration	12/903	72/18800	0.000150358	0.000799722	0.000405535	8837/3479/10404/5764/5782/301/10413/2697/8324/7048/2596/347	12
BP	GO:0031650	regulation of heat generation	5/903	12/18800	0.000150907	0.000800406	0.000405882	5743/3553/1910/9536/7124	5
BP	GO:0140289	protein mono-ADP-ribosylation	5/903	12/18800	0.000150907	0.000800406	0.000405882	10039/64761/143/54625/84875	5
BP	GO:1903800	positive regulation of production of miRNAs involved in gene silencing by miRNA	5/903	12/18800	0.000150907	0.000800406	0.000405882	1655/652/3569/7157/1956	5
BP	GO:0033108	mitochondrial respiratory chain complex assembly	14/903	94/18800	0.00015251	0.000808161	0.000409814	4717/79072/90871/4715/6834/54949/126328/25915/84987/57001/4722/284184/100303755/84334	14
BP	GO:0014032	neural crest cell development	13/903	83/18800	0.000155033	0.000820773	0.00041621	4254/2296/8829/5594/3091/2335/652/6662/8854/1910/3084/2668/1000	13
BP	GO:0002791	regulation of peptide secretion	21/903	180/18800	0.000155413	0.000822022	0.000416843	952/4843/2182/3091/27230/3553/9572/3741/406/9575/3569/56262/5950/25874/1393/90550/3745/3123/51714/7124/6352	21
BP	GO:0030072	peptide hormone secretion	24/903	220/18800	0.000156092	0.000824851	0.000418278	952/4843/2182/3091/27230/3553/9572/3741/5894/406/9575/301/3569/3557/56262/5950/25874/1393/90550/3745/3123/51714/7124/6352	24
BP	GO:0050819	negative regulation of coagulation	10/903	52/18800	0.00015644	0.000825931	0.000418825	7035/10544/5327/5328/5156/710/308/947/7056/5592	10
BP	GO:0046579	positive regulation of Ras protein signal transduction	11/903	62/18800	0.00015842	0.000834843	0.000423345	3479/4254/5159/3845/4803/5879/408/3084/2150/2149/1435	11
BP	GO:2000736	regulation of stem cell differentiation	11/903	62/18800	0.00015842	0.000834843	0.000423345	2296/5610/1021/5764/3313/4780/6662/5156/10413/3192/2668	11
BP	GO:0031128	developmental induction	8/903	34/18800	0.000163427	0.000856493	0.000434323	28996/2246/7474/652/6662/2247/2668/367	8
BP	GO:0034405	response to fluid shear stress	8/903	34/18800	0.000163427	0.000856493	0.000434323	5743/5159/4780/2185/9314/19/3037/6714	8
BP	GO:0070232	regulation of T cell apoptotic process	8/903	34/18800	0.000163427	0.000856493	0.000434323	3091/7474/29126/652/3620/7157/100/6352	8
BP	GO:0070670	response to interleukin-4	8/903	34/18800	0.000163427	0.000856493	0.000434323	3309/9817/7494/6122/10376/5371/11009/54625	8
BP	GO:0086004	regulation of cardiac muscle cell contraction	8/903	34/18800	0.000163427	0.000856493	0.000434323	477/1832/857/7341/3759/6781/3728/859	8
BP	GO:1901797	negative regulation of signal transduction by p53 class mediator	8/903	34/18800	0.000163427	0.000856493	0.000434323	23028/960/5716/6615/1859/624/51499/596	8
BP	GO:0007162	negative regulation of cell adhesion	30/903	305/18800	0.000166451	0.000870749	0.000441552	4653/5788/285/23560/1277/84695/29126/652/81/3620/301/3557/9314/102/1545/1012/8573/5140/654/284/8324/4323/80149/55920/5592/347/3146/3123/6714/4155	30
BP	GO:0022604	regulation of cell morphogenesis	30/903	305/18800	0.000166451	0.000870749	0.000441552	2534/960/4653/9948/832/8829/6347/7474/2335/2185/5880/81/301/4076/5879/388/4478/4343/389/3815/1398/5028/3037/6356/29984/55920/1436/6900/6714/6348	30
BP	GO:0010712	regulation of collagen metabolic process	9/903	43/18800	0.000168671	0.000879149	0.000445812	5159/54206/652/3569/90993/114757/3673/4261/2149	9
BP	GO:0014002	astrocyte development	9/903	43/18800	0.000168671	0.000879149	0.000445812	1021/3553/9572/3949/3845/3569/7099/351/7124	9
BP	GO:0042771	intrinsic apoptotic signaling pathway in response to DNA damage by p53 class mediator	9/903	43/18800	0.000168671	0.000879149	0.000445812	23028/960/28996/8626/5371/7157/3428/51499/596	9
BP	GO:0046596	regulation of viral entry into host cell	9/903	43/18800	0.000168671	0.000879149	0.000445812	920/3956/7706/6737/10346/2934/4261/3123/7726	9
BP	GO:0002726	positive regulation of T cell cytokine production	7/903	26/18800	0.000169716	0.000880583	0.000446539	3554/8809/3553/7186/3569/567/1604	7
BP	GO:0006972	hyperosmotic response	7/903	26/18800	0.000169716	0.000880583	0.000446539	7520/231/10367/54206/6513/7098/358	7
BP	GO:0050926	regulation of positive chemotaxis	7/903	26/18800	0.000169716	0.000880583	0.000446539	285/2152/1012/7424/3673/2150/2277	7
BP	GO:0060561	apoptotic process involved in morphogenesis	7/903	26/18800	0.000169716	0.000880583	0.000446539	7133/578/2296/7132/1410/7421/3491	7
BP	GO:1904385	cellular response to angiotensin	7/903	26/18800	0.000169716	0.000880583	0.000446539	857/4790/4780/4609/3480/5970/6714	7
BP	GO:0003073	regulation of systemic arterial blood pressure	14/903	95/18800	0.000171101	0.000885363	0.000448963	1522/2931/1889/59272/1910/133/23576/2150/367/4878/5021/2149/659/7124	14
BP	GO:0014033	neural crest cell differentiation	14/903	95/18800	0.000171101	0.000885363	0.000448963	4254/2296/8829/5594/3091/2335/652/6662/8854/1910/4089/3084/2668/1000	14
BP	GO:0043502	regulation of muscle adaptation	14/903	95/18800	0.000171101	0.000885363	0.000448963	3479/7133/7132/4205/6548/2931/10539/54206/5997/5468/3572/4089/2539/859	14
BP	GO:0048662	negative regulation of smooth muscle cell proliferation	12/903	73/18800	0.000172191	0.0008902	0.000451416	3162/4969/4883/7128/59272/5468/3486/27250/5739/5592/347/659	12
BP	GO:1900182	positive regulation of protein localization to nucleus	13/903	84/18800	0.000175487	0.000906416	0.000459639	2534/25937/4804/5743/3976/83667/5901/10413/7203/80149/9451/3728/6714	13
BP	GO:0034219	carbohydrate transmembrane transport	17/903	131/18800	0.000179752	0.000927613	0.000470388	3479/4205/2931/6506/4780/6513/3553/718/83667/6041/29988/4609/154091/11182/5167/7124/358	17
BP	GO:0015749	monosaccharide transmembrane transport	16/903	119/18800	0.000182202	0.000939409	0.00047637	3479/4205/2931/6506/4780/6513/3553/718/83667/6041/29988/4609/154091/11182/5167/7124	16
BP	GO:0002931	response to ischemia	10/903	53/18800	0.000184625	0.000950189	0.000481836	57103/10273/857/7157/10525/1524/596/859/1436/1435	10
BP	GO:0043090	amino acid import	10/903	53/18800	0.000184625	0.000950189	0.000481836	6542/477/6505/6506/5997/59272/23657/2911/6529/7124	10
BP	GO:0045618	positive regulation of keratinocyte differentiation	6/903	19/18800	0.000191077	0.000978991	0.000496441	5583/2296/7421/9555/8202/2118	6
BP	GO:0048245	eosinophil chemotaxis	6/903	19/18800	0.000191077	0.000978991	0.000496441	6347/6356/3269/6352/6351/6348	6
BP	GO:0055093	response to hyperoxia	6/903	19/18800	0.000191077	0.000978991	0.000496441	355/857/1277/5159/3741/10533	6
BP	GO:0072074	kidney mesenchyme development	6/903	19/18800	0.000191077	0.000978991	0.000496441	5159/6772/652/4609/4089/7490	6
BP	GO:0097202	activation of cysteine-type endopeptidase activity	6/903	19/18800	0.000191077	0.000978991	0.000496441	578/841/5641/8767/3428/2903	6
BP	GO:1903364	positive regulation of cellular protein catabolic process	19/903	157/18800	0.000195408	0.001000287	0.00050724	9817/3320/5716/10273/6923/2931/857/1075/7341/4780/7128/2185/3949/4478/27185/5702/859/10134/10399	19
BP	GO:0090087	regulation of peptide transport	21/903	183/18800	0.000196032	0.001002585	0.000508406	952/4843/2182/3091/27230/3553/9572/3741/406/9575/3569/56262/5950/25874/1393/90550/3745/3123/51714/7124/6352	21
BP	GO:0060420	regulation of heart growth	12/903	74/18800	0.000196675	0.001004076	0.000509162	3479/2931/5997/10413/5950/2247/1848/2539/7048/859/7490/5600	12
BP	GO:0072088	nephron epithelium morphogenesis	12/903	74/18800	0.000196675	0.001004076	0.000509162	2246/6772/652/6662/3976/4609/2247/4089/2668/596/7490/5087	12
BP	GO:0055072	iron ion homeostasis	13/903	85/18800	0.000198214	0.001010132	0.000512233	1356/3162/3091/23516/10539/2034/48/4609/4089/6647/654/567/8031	13
BP	GO:0098586	cellular response to virus	13/903	85/18800	0.000198214	0.001010132	0.000512233	330/3320/3091/4790/1984/3569/103/80149/7098/5179/5600/1654/6352	13
BP	GO:0010762	regulation of fibroblast migration	8/903	35/18800	0.000203011	0.00103139	0.000523013	59/79899/5879/2247/9530/114757/4921/55920	8
BP	GO:0033280	response to vitamin D	8/903	35/18800	0.000203011	0.00103139	0.000523013	490/5743/7421/6696/7706/6781/249/5179	8
BP	GO:0090075	relaxation of muscle	8/903	35/18800	0.000203011	0.00103139	0.000523013	477/5997/3759/6647/2934/3778/5028/5592	8
BP	GO:0010799	regulation of peptidyl-threonine phosphorylation	9/903	44/18800	0.000203106	0.00103139	0.000523013	5594/8767/7474/1981/1116/351/1609/8877/801	9
BP	GO:0002067	glandular epithelial cell differentiation	10/903	54/18800	0.000216958	0.001099779	0.000557692	8626/2931/1021/7474/652/406/9575/2247/654/1000	10
BP	GO:0086002	cardiac muscle cell action potential involved in contraction	10/903	54/18800	0.000216958	0.001099779	0.000557692	1832/6640/857/3759/3741/2697/3752/3728/6330/859	10
BP	GO:0009651	response to salt stress	7/903	27/18800	0.000219684	0.001109351	0.000562546	7520/231/10367/7157/624/7124/358	7
BP	GO:0045606	positive regulation of epidermal cell differentiation	7/903	27/18800	0.000219684	0.001109351	0.000562546	5583/2296/7421/9555/8202/652/2118	7
BP	GO:1900017	positive regulation of cytokine production involved in inflammatory response	7/903	27/18800	0.000219684	0.001109351	0.000562546	3091/3569/7099/64127/4615/23765/7124	7
BP	GO:1904357	negative regulation of telomere maintenance via telomere lengthening	7/903	27/18800	0.000219684	0.001109351	0.000562546	3183/7014/3178/7013/3192/2072/6714	7
BP	GO:0000082	G1/S transition of mitotic cell cycle	24/903	225/18800	0.000219815	0.001109351	0.000562546	637/328/1021/835/6347/1871/1981/3741/10197/301/91/9314/4609/5371/7157/1956/1030/1977/51499/596/91607/1104/23236/1654	24
BP	GO:0071482	cellular response to light stimulus	16/903	121/18800	0.000221557	0.001116518	0.000566181	23028/578/5743/10714/7076/5111/1965/4609/7157/7508/1642/51499/2072/4311/4312/358	16
BP	GO:0090092	regulation of transmembrane receptor protein serine/threonine kinase signaling pathway	27/903	267/18800	0.000221626	0.001116518	0.000566181	3309/28996/7321/2280/10273/857/7323/4015/7474/652/9518/5468/10468/91/7157/4089/3491/1030/6935/654/7048/5654/2200/1003/859/659/1460	27
BP	GO:0010822	positive regulation of mitochondrion organization	12/903	75/18800	0.000224065	0.001127812	0.000571908	5329/1634/637/10928/3091/27113/2931/8743/56907/7157/90550/51024	12
BP	GO:0002181	cytoplasmic translation	18/903	146/18800	0.000225891	0.001136007	0.000576064	7812/4904/26986/6175/6122/8661/1981/6187/6135/6189/6134/6188/3192/6132/6137/6203/6124/6232	18
BP	GO:0046651	lymphocyte proliferation	29/903	296/18800	0.000227093	0.001141049	0.00057862	952/2534/3479/7133/5788/958/8767/196/29126/652/3553/5880/3620/3572/301/3569/7099/7157/4478/6188/2697/7048/596/4615/3146/3123/1604/100/6352	29
BP	GO:0032494	response to peptidoglycan	5/903	13/18800	0.000235539	0.001177286	0.000596996	8767/3569/64127/4615/5970	5
BP	GO:0060100	positive regulation of phagocytosis	engulfment	5/903	13/18800	0.000235539	0.001177286	0.000596996	718/948/3673/2150/196527	5
BP	GO:0070234	positive regulation of T cell apoptotic process	5/903	13/18800	0.000235539	0.001177286	0.000596996	7474/29126/3620/7157/6352	5
BP	GO:0070486	leukocyte aggregation	5/903	13/18800	0.000235539	0.001177286	0.000596996	960/3553/5880/4478/3037	5
BP	GO:0071287	cellular response to manganese ion	5/903	13/18800	0.000235539	0.001177286	0.000596996	3309/1965/351/9451/23621	5
BP	GO:1905155	positive regulation of membrane invagination	5/903	13/18800	0.000235539	0.001177286	0.000596996	718/948/3673/2150/196527	5
BP	GO:0060349	bone morphogenesis	14/903	98/18800	0.000239073	0.001193907	0.000605424	56603/2296/1277/860/652/6662/5447/654/4323/6781/249/7048/3037/659	14
BP	GO:0002920	regulation of humoral immune response	9/903	45/18800	0.000243187	0.001210227	0.0006137	3075/5788/3553/718/710/64127/2/1604/7124	9
BP	GO:0008631	intrinsic apoptotic signaling pathway in response to oxidative stress	9/903	45/18800	0.000243187	0.001210227	0.0006137	3091/8428/4780/1545/5371/6647/4841/596/5478	9
BP	GO:0089718	amino acid import across plasma membrane	9/903	45/18800	0.000243187	0.001210227	0.0006137	6542/477/6505/6506/5997/59272/23657/2911/7124	9
BP	GO:1902622	regulation of neutrophil migration	9/903	45/18800	0.000243187	0.001210227	0.0006137	7060/3554/5880/5879/90550/64127/719/4615/1803	9
BP	GO:0007613	memory	16/903	122/18800	0.00024386	0.001212521	0.000614863	5743/5641/5764/6505/6446/3949/5176/4803/6529/3678/1524/627/5021/23236/2903/3269	16
BP	GO:0016126	sterol biosynthetic process	11/903	65/18800	0.000244684	0.001215562	0.000616406	338/2246/1718/5447/5562/3158/8720/6647/2539/5563/1066	11
BP	GO:0006469	negative regulation of protein kinase activity	23/903	213/18800	0.000246576	0.001223899	0.000620633	25937/5788/857/9555/54206/5997/7128/652/3553/5468/7453/1030/27250/2776/103/152559/7532/4878/5062/859/5478/5770/10399	23
BP	GO:0007346	regulation of mitotic cell cycle	41/903	478/18800	0.000246986	0.001224871	0.000621126	672/637/3479/2296/5641/328/835/6347/7531/5159/1981/652/3553/3306/3741/10197/301/9314/4609/5371/7157/351/1956/1030/1977/3192/7508/2071/1642/51499/596/91607/54998/8877/55920/1104/23236/5087/56624/1654/7124	41
BP	GO:0071772	response to BMP	20/903	173/18800	0.000249686	0.001236117	0.000626829	28996/7321/1655/7323/7474/8239/860/652/6662/9518/5468/10468/4089/3491/27250/654/5654/2200/1003/659	20
BP	GO:0071773	cellular response to BMP stimulus	20/903	173/18800	0.000249686	0.001236117	0.000626829	28996/7321/1655/7323/7474/8239/860/652/6662/9518/5468/10468/4089/3491/27250/654/5654/2200/1003/659	20
BP	GO:0043516	regulation of DNA damage response	signal transduction by p53 class mediator	8/903	36/18800	0.000250131	0.001236184	0.000626863	23028/960/5716/1655/6615/7157/1859/3090	8
BP	GO:0140448	signaling receptor ligand precursor processing	8/903	36/18800	0.000250131	0.001236184	0.000626863	1522/1889/59272/1514/834/5045/4311/1803	8
BP	GO:0048588	developmental cell growth	24/903	227/18800	0.000251145	0.00123884	0.00062821	3479/3320/2017/1808/8829/2931/7474/3676/57142/2335/5997/6696/8239/6662/4131/4803/351/2539/27185/7048/627/859/51393/659	24
BP	GO:1901216	positive regulation of neuron death	13/903	87/18800	0.000251318	0.00123884	0.00062821	2534/841/835/7474/1965/7099/7157/824/3684/23621/1616/7124/6348	13
BP	GO:1990542	mitochondrial transmembrane transport	13/903	87/18800	0.000251318	0.00123884	0.00062821	6576/10367/29103/140823/10245/25874/286097/90550/1376/79714/134266/293/51025	13
BP	GO:0003179	heart valve morphogenesis	10/903	55/18800	0.000253909	0.001247313	0.000632506	2006/7075/6615/652/6662/4089/3491/7048/4878/659	10
BP	GO:0010518	positive regulation of phospholipase activity	10/903	55/18800	0.000253909	0.001247313	0.000632506	2321/5159/5156/2247/3491/1956/2776/3815/3265/6352	10
BP	GO:0031113	regulation of microtubule polymerization	10/903	55/18800	0.000253909	0.001247313	0.000632506	2288/4233/4131/5879/5058/6188/1859/1003/859/1639	10
BP	GO:0043470	regulation of carbohydrate catabolic process	10/903	55/18800	0.000253909	0.001247313	0.000632506	3479/57103/3091/2931/5562/4609/7157/351/11182/5563	10
BP	GO:0034121	regulation of toll-like receptor signaling pathway	12/903	76/18800	0.000254635	0.001248737	0.000633228	330/10062/857/57142/7128/9572/948/2150/7098/64127/3146/1654	12
BP	GO:0061045	negative regulation of wound healing	12/903	76/18800	0.000254635	0.001248737	0.000633228	7035/5327/5328/5156/2247/8573/710/1398/947/7056/5592/7124	12
BP	GO:0007179	transforming growth factor beta receptor signaling pathway	22/903	200/18800	0.000256637	0.001257476	0.00063766	3309/28996/2280/10273/857/4015/8239/9518/5468/5371/5045/7157/4089/1030/6935/7048/1278/5654/2200/1003/859/6714	22
BP	GO:0001701	in utero embryonic development	35/903	387/18800	0.000257739	0.001261795	0.00063985	3479/2296/841/4904/7075/9817/338/5594/3091/6789/57142/2034/6615/3976/7014/5156/91/9314/4609/10413/102/5045/7157/4089/3491/1956/133/2697/284/1376/824/7048/6137/367/100	35
BP	GO:0032211	negative regulation of telomere maintenance via telomerase	6/903	20/18800	0.000261929	0.001276846	0.000647483	3183/7014/3178/7013/3192/6714	6
BP	GO:0036498	IRE1-mediated unfolded protein response	6/903	20/18800	0.000261929	0.001276846	0.000647483	578/3309/7494/55161/2081/5770	6
BP	GO:0045821	positive regulation of glycolytic process	6/903	20/18800	0.000261929	0.001276846	0.000647483	3479/3091/5562/4609/351/5563	6
BP	GO:0060231	mesenchymal to epithelial transition	6/903	20/18800	0.000261929	0.001276846	0.000647483	6772/652/3976/8324/2668/7490	6
BP	GO:1902236	negative regulation of endoplasmic reticulum stress-induced intrinsic apoptotic signaling pathway	6/903	20/18800	0.000261929	0.001276846	0.000647483	7494/51060/7009/10525/90993/5770	6
BP	GO:0045639	positive regulation of myeloid cell differentiation	14/903	99/18800	0.00026637	0.001297393	0.000657902	920/4254/841/3091/6772/116151/3976/2113/91/7071/5196/1435/3123/7124	14
BP	GO:0001676	long-chain fatty acid metabolic process	15/903	111/18800	0.000271207	0.001318708	0.00066871	2182/5743/5742/26090/8605/5321/2181/5740/1545/1376/873/2879/56624/8644/51703	15
BP	GO:0048640	negative regulation of developmental growth	15/903	111/18800	0.000271207	0.001318708	0.00066871	8829/5641/6789/2931/7474/57142/5997/6696/652/9518/5950/2539/7048/859/5600	15
BP	GO:0010498	proteasomal protein catabolic process	42/903	496/18800	0.000273908	0.00133071	0.000674797	25937/3309/6400/23291/9817/10075/5714/5693/5688/5716/10273/6923/2931/857/7323/26235/10213/7341/4780/5887/7706/5690/9572/821/10197/406/9575/1861/5695/408/5371/5694/6135/5686/5710/5702/3429/1642/10134/5094/10399/5691	42
BP	GO:0002285	lymphocyte activation involved in immune response	22/903	201/18800	0.000275431	0.001336974	0.000677973	3683/10039/5788/3383/3956/7494/958/8767/84695/8809/2185/301/3569/7099/7157/80149/2150/5734/3916/3146/3123/100	22
BP	GO:0001958	endochondral ossification	7/903	28/18800	0.000280863	0.001353477	0.000686341	2296/1277/860/652/654/4323/249	7
BP	GO:0010800	positive regulation of peptidyl-threonine phosphorylation	7/903	28/18800	0.000280863	0.001353477	0.000686341	5594/8767/7474/1116/351/8877/801	7
BP	GO:0034123	positive regulation of toll-like receptor signaling pathway	7/903	28/18800	0.000280863	0.001353477	0.000686341	10062/857/57142/2150/7098/3146/1654	7
BP	GO:0036075	replacement ossification	7/903	28/18800	0.000280863	0.001353477	0.000686341	2296/1277/860/652/654/4323/249	7
BP	GO:0042634	regulation of hair cycle	7/903	28/18800	0.000280863	0.001353477	0.000686341	4804/7474/406/10468/9575/4089/7124	7
BP	GO:1903672	positive regulation of sprouting angiogenesis	7/903	28/18800	0.000280863	0.001353477	0.000686341	7082/2246/9314/2247/6271/3678/3716	7
BP	GO:0006081	cellular aldehyde metabolic process	11/903	66/18800	0.00028107	0.001353477	0.000686341	221/55163/8854/1910/1545/654/249/6888/1645/8644/128	11
BP	GO:0006879	cellular iron ion homeostasis	11/903	66/18800	0.00028107	0.001353477	0.000686341	1356/3162/3091/23516/10539/48/4609/4089/6647/654/8031	11
BP	GO:0050435	amyloid-beta metabolic process	11/903	66/18800	0.00028107	0.001353477	0.000686341	3479/2931/57142/3416/4915/1859/5970/6667/23621/4311/7124	11
BP	GO:0007015	actin filament organization	39/903	450/18800	0.000281833	0.001353477	0.000686341	4653/2006/51474/22998/9948/832/2017/6548/8829/7082/4233/5216/2185/5880/56907/5879/408/7170/58/388/2934/5058/389/90550/9530/2150/382/7171/5734/596/6356/171024/29984/5062/859/6714/7169/7114/4082	39
BP	GO:0000422	autophagy of mitochondrion	13/903	88/18800	0.000282142	0.001353477	0.000686341	57103/2017/10075/3091/11140/2931/23710/81631/7157/1513/9776/10533/51024	13
BP	GO:0002709	regulation of T cell mediated immunity	13/903	88/18800	0.000282142	0.001353477	0.000686341	7133/5788/196/3554/8809/3553/7186/3569/567/64127/3146/3123/1604	13
BP	GO:0046849	bone remodeling	13/903	88/18800	0.000282142	0.001353477	0.000686341	952/50507/5764/3953/7128/6696/2185/3569/1513/2697/4982/1436/6714	13
BP	GO:0061726	mitochondrion disassembly	13/903	88/18800	0.000282142	0.001353477	0.000686341	57103/2017/10075/3091/11140/2931/23710/81631/7157/1513/9776/10533/51024	13
BP	GO:0010508	positive regulation of autophagy	17/903	136/18800	0.000283159	0.001357218	0.000688239	1634/3162/9517/3091/8767/2931/22926/83667/6737/10346/5562/26353/23367/5563/80149/64127/3146	17
BP	GO:0045913	positive regulation of carbohydrate metabolic process	12/903	77/18800	0.000288678	0.001382513	0.000701065	3479/3091/4790/5562/4609/351/5563/1642/5028/3037/3269/6714	12
BP	GO:0042398	cellular modified amino acid biosynthetic process	9/903	46/18800	0.000289611	0.001384665	0.000702157	2687/2937/6505/6506/4780/25902/2643/23657/2628	9
BP	GO:0048806	genitalia development	9/903	46/18800	0.000289611	0.001384665	0.000702157	578/8626/7474/1718/5156/5950/654/367/7490	9
BP	GO:0044272	sulfur compound biosynthetic process	18/903	149/18800	0.000291316	0.001391655	0.000705701	2182/2687/6576/2937/6505/7358/6506/4780/2181/1036/5538/25874/23657/284/84532/6667/51703/109703458	18
BP	GO:0006633	fatty acid biosynthetic process	19/903	162/18800	0.000293592	0.001400187	0.000710028	6296/672/10062/5743/5742/7494/5321/5740/3553/5562/301/9536/84532/873/5563/2879/4023/56624/8644	19
BP	GO:0030509	BMP signaling pathway	19/903	162/18800	0.000293592	0.001400187	0.000710028	28996/7321/1655/7323/7474/8239/860/652/9518/5468/10468/4089/3491/27250/654/5654/2200/1003/659	19
BP	GO:0031529	ruffle organization	10/903	56/18800	0.000295984	0.001409251	0.000714624	51474/3383/857/5216/5879/9530/382/3265/55920/1436	10
BP	GO:0061756	leukocyte adhesion to vascular endothelial cell	10/903	56/18800	0.000295984	0.001409251	0.000714624	10725/6404/64083/3676/2113/3569/9314/1524/5970/7124	10
BP	GO:0019080	viral gene expression	14/903	100/18800	0.0002963	0.001409578	0.00071479	7812/2931/8661/821/6737/6741/5045/5702/84875/6667/5094/6352/6351/6348	14
BP	GO:0002456	T cell mediated immunity	15/903	112/18800	0.000299517	0.001423699	0.000721951	7133/5788/3383/196/1075/3554/8809/3553/7186/3569/567/64127/3146/3123/1604	15
BP	GO:0006739	NADP metabolic process	8/903	37/18800	0.000305835	0.001450121	0.000735349	57103/2327/9540/160428/7157/2539/6888/6120	8
BP	GO:0046621	negative regulation of organ growth	8/903	37/18800	0.000305835	0.001450121	0.000735349	6789/2931/5997/5950/2539/7048/859/5600	8
BP	GO:0071276	cellular response to cadmium ion	8/903	37/18800	0.000305835	0.001450121	0.000735349	5594/3162/7341/4502/6647/1956/8644/1616	8
BP	GO:0007586	digestion	17/903	137/18800	0.00030912	0.00146448	0.000742631	10062/51474/7421/4883/6446/48/6662/3949/948/7099/5950/1646/64127/5021/1645/56624/358	17
BP	GO:0006869	lipid transport	35/903	391/18800	0.000312737	0.001480394	0.0007507	4843/10062/51474/338/4363/857/4790/5321/6513/6696/2181/3553/3949/5468/5562/301/948/5950/3685/5045/9536/654/10350/1622/1376/19/624/51499/6578/196527/1645/347/51703/1066/51024	35
BP	GO:0002221	pattern recognition receptor signaling pathway	20/903	176/18800	0.000313893	0.001484636	0.000752851	330/10062/958/8767/857/57142/7128/9572/948/7099/1520/2150/7098/64127/929/4615/5970/3146/1654/7124	20
BP	GO:0051851	modulation by host of symbiont process	11/903	67/18800	0.000321911	0.001521301	0.000771444	2040/80149/5702/3429/5479/1524/1436/6667/6352/6351/6348	11
BP	GO:0033865	nucleoside bisphosphate metabolic process	16/903	125/18800	0.00032283	0.001521875	0.000771735	6296/2182/6576/4967/51166/2181/5538/64087/3158/25874/84532/6817/51703/5167/390916/109703458	16
BP	GO:0033875	ribonucleoside bisphosphate metabolic process	16/903	125/18800	0.00032283	0.001521875	0.000771735	6296/2182/6576/4967/51166/2181/5538/64087/3158/25874/84532/6817/51703/5167/390916/109703458	16
BP	GO:0034032	purine nucleoside bisphosphate metabolic process	16/903	125/18800	0.00032283	0.001521875	0.000771735	6296/2182/6576/4967/51166/2181/5538/64087/3158/25874/84532/6817/51703/5167/390916/109703458	16
BP	GO:0007422	peripheral nervous system development	12/903	78/18800	0.000326504	0.001537929	0.000779876	4653/2817/23405/4803/1910/6647/4915/3084/23114/5274/2668/627	12
BP	GO:0070167	regulation of biomineral tissue development	14/903	101/18800	0.000329066	0.001548719	0.000785348	490/3091/5764/2185/652/6662/3491/2697/654/4921/196527/5167/659/6348	14
BP	GO:0002526	acute inflammatory response	15/903	113/18800	0.000330333	0.001550857	0.000786432	5743/2335/2152/3553/718/3572/1910/3569/9536/6288/2/196527/2157/5265/7124	15
BP	GO:0002832	negative regulation of response to biotic stimulus	15/903	113/18800	0.000330333	0.001550857	0.000786432	10062/196/7128/6737/5468/710/103/3428/5654/1398/54625/2/253943/5094/4277	15
BP	GO:0031623	receptor internalization	15/903	113/18800	0.000330333	0.001550857	0.000786432	10203/43/857/948/967/408/1213/5868/133/284/1173/55788/859/6900/6311	15
BP	GO:0042098	T cell proliferation	22/903	204/18800	0.000339264	0.001591484	0.000807034	2534/3479/7133/5788/8767/29126/652/3553/5880/3620/3572/301/3569/7157/4478/6188/2697/7048/3146/3123/1604/6352	22
BP	GO:0016053	organic acid biosynthetic process	30/903	318/18800	0.000342261	0.001603227	0.000812989	6296/672/10062/4942/10170/5743/5742/2687/7494/7358/5321/25902/5740/3553/9572/8854/1036/3620/5562/301/9536/84532/873/5563/2879/2628/4023/56624/8644/1066	30
BP	GO:1905953	negative regulation of lipid localization	9/903	47/18800	0.000343129	0.001603227	0.000812989	10062/4790/5468/3569/3685/19/1066/51024/7124	9
BP	GO:0008360	regulation of cell shape	18/903	151/18800	0.000343581	0.001603227	0.000812989	2534/9948/6347/2335/2185/5880/301/5879/388/4478/389/3815/1398/5028/6356/29984/1436/6348	18
BP	GO:0001541	ovarian follicle development	10/903	57/18800	0.000343729	0.001603227	0.000812989	4254/2296/7337/4609/4089/6647/4323/3815/596/6714	10
BP	GO:0001658	branching involved in ureteric bud morphogenesis	10/903	57/18800	0.000343729	0.001603227	0.000812989	2246/652/6662/4609/2247/4089/2668/596/7490/5087	10
BP	GO:0045071	negative regulation of viral genome replication	10/903	57/18800	0.000343729	0.001603227	0.000812989	5610/6732/6590/57169/6041/4599/3428/84875/7124/6352	10
BP	GO:0046456	icosanoid biosynthetic process	10/903	57/18800	0.000343729	0.001603227	0.000812989	5743/5742/2687/5321/5740/3553/301/9536/873/8644	10
BP	GO:0071695	anatomical structure maturation	25/903	246/18800	0.000346155	0.001613228	0.00081806	23028/3479/4653/5241/231/3091/5518/7474/2034/2185/116151/860/718/8854/5468/1910/23787/351/2697/2539/1524/596/5139/1003/6900	25
BP	GO:0007252	I-kappaB phosphorylation	6/903	21/18800	0.000351886	0.001623024	0.000823028	10549/7186/7099/7098/1524/7124	6
BP	GO:0015669	gas transport	6/903	21/18800	0.000351886	0.001623024	0.000823028	4609/114757/3040/3039/358/3043	6
BP	GO:0030449	regulation of complement activation	6/903	21/18800	0.000351886	0.001623024	0.000823028	3075/3553/718/710/2/1604	6
BP	GO:0032069	regulation of nuclease activity	6/903	21/18800	0.000351886	0.001623024	0.000823028	7014/5111/7009/7013/6188/3146	6
BP	GO:0038083	peptidyl-tyrosine autophosphorylation	6/903	21/18800	0.000351886	0.001623024	0.000823028	857/2185/3480/1956/1859/6714	6
BP	GO:0071243	cellular response to arsenic-containing substance	6/903	21/18800	0.000351886	0.001623024	0.000823028	3162/3178/4609/80149/1616/1654	6
BP	GO:0071498	cellular response to fluid shear stress	6/903	21/18800	0.000351886	0.001623024	0.000823028	5743/4780/2185/9314/3037/6714	6
BP	GO:0072111	cell proliferation involved in kidney development	6/903	21/18800	0.000351886	0.001623024	0.000823028	8837/5159/6772/652/4609/7490	6
BP	GO:0090280	positive regulation of calcium ion import	6/903	21/18800	0.000351886	0.001623024	0.000823028	6347/5159/8573/6781/51393/6348	6
BP	GO:0150105	protein localization to cell-cell junction	6/903	21/18800	0.000351886	0.001623024	0.000823028	1832/7082/3716/1003/5062/5175	6
BP	GO:0032352	positive regulation of hormone metabolic process	5/903	14/18800	0.000351944	0.001623024	0.000823028	3091/5447/3480/133/654	5
BP	GO:0035791	platelet-derived growth factor receptor-beta signaling pathway	5/903	14/18800	0.000351944	0.001623024	0.000823028	4015/5159/5782/5770/6714	5
BP	GO:0060576	intestinal epithelial cell development	5/903	14/18800	0.000351944	0.001623024	0.000823028	57103/3091/3572/10413/6714	5
BP	GO:0003156	regulation of animal organ formation	7/903	29/18800	0.00035501	0.001629288	0.000826204	2246/7474/652/2247/2668/367/7490	7
BP	GO:0010464	regulation of mesenchymal cell proliferation	7/903	29/18800	0.00035501	0.001629288	0.000826204	7474/6772/652/6662/4609/6935/7048	7
BP	GO:0051481	negative regulation of cytosolic calcium ion concentration	7/903	29/18800	0.00035501	0.001629288	0.000826204	477/490/845/3741/7009/596/801	7
BP	GO:0055022	negative regulation of cardiac muscle tissue growth	7/903	29/18800	0.00035501	0.001629288	0.000826204	2931/5997/5950/2539/7048/859/5600	7
BP	GO:0061117	negative regulation of heart growth	7/903	29/18800	0.00035501	0.001629288	0.000826204	2931/5997/5950/2539/7048/859/5600	7
BP	GO:1903203	regulation of oxidative stress-induced neuron death	7/903	29/18800	0.00035501	0.001629288	0.000826204	3091/135112/7099/4841/23657/10399/7124	7
BP	GO:0042303	molting cycle	15/903	114/18800	0.000363835	0.001667117	0.000845387	4804/8626/5743/7474/6615/6662/406/10468/9575/91/4089/1956/596/5970/7124	15
BP	GO:0042633	hair cycle	15/903	114/18800	0.000363835	0.001667117	0.000845387	4804/8626/5743/7474/6615/6662/406/10468/9575/91/4089/1956/596/5970/7124	15
BP	GO:0051148	negative regulation of muscle cell differentiation	11/903	68/18800	0.000367631	0.001681817	0.000852841	4904/7494/2931/5997/4089/27250/8324/2539/627/859/659	11
BP	GO:0150116	regulation of cell-substrate junction organization	11/903	68/18800	0.000367631	0.001681817	0.000852841	4653/22998/6548/8829/7010/5879/4323/382/55920/347/6714	11
BP	GO:0051100	negative regulation of binding	19/903	165/18800	0.000371178	0.001691658	0.000857831	23028/3162/1522/10273/857/23560/3676/7341/6590/22927/10763/7009/27185/3428/567/5028/2072/10399/7114	19
BP	GO:0002369	T cell cytokine production	8/903	38/18800	0.00037126	0.001691658	0.000857831	7133/3554/8809/3553/7186/3569/567/1604	8
BP	GO:0002724	regulation of T cell cytokine production	8/903	38/18800	0.00037126	0.001691658	0.000857831	7133/3554/8809/3553/7186/3569/567/1604	8
BP	GO:0045616	regulation of keratinocyte differentiation	8/903	38/18800	0.00037126	0.001691658	0.000857831	5583/2296/8626/7421/9555/54206/8202/2118	8
BP	GO:1902229	regulation of intrinsic apoptotic signaling pathway in response to DNA damage	8/903	38/18800	0.00037126	0.001691658	0.000857831	23028/637/960/6615/7178/6188/51499/596	8
BP	GO:1905039	carboxylic acid transmembrane transport	18/903	152/18800	0.000372636	0.001696578	0.000860326	6542/477/6576/4363/6505/6506/5997/6513/59272/948/56262/4609/25874/23657/2911/1376/51703/7124	18
BP	GO:0032409	regulation of transporter activity	29/903	305/18800	0.000374927	0.001705648	0.000864926	477/10062/2280/6548/857/6347/7531/7341/6446/845/2185/3306/7533/59272/81/5468/351/1393/2040/1520/596/9943/4878/6330/859/4697/801/7114/84334	29
BP	GO:0034249	negative regulation of cellular amide metabolic process	27/903	276/18800	0.000377008	0.001713754	0.000869036	5976/7812/3479/5610/4904/26986/1656/2597/4691/57142/5997/83667/5562/1965/4076/4915/6188/1977/3192/4343/23367/80149/9451/8877/253943/10399/1654	27
BP	GO:0060560	developmental growth involved in morphogenesis	24/903	234/18800	0.000394051	0.001789803	0.0009076	3320/2017/1808/8829/2246/7474/3676/57142/2335/6696/8239/652/6662/4131/4803/10413/351/27185/7048/6356/627/1435/51393/659	24
BP	GO:0035304	regulation of protein dephosphorylation	13/903	91/18800	0.000394682	0.001791249	0.000908334	4659/5788/23645/2280/7531/5159/5524/7529/1003/5478/801/1460/7124	13
BP	GO:0019369	arachidonic acid metabolic process	10/903	58/18800	0.000397724	0.001797926	0.000911719	5743/5742/26090/8605/5321/5740/1545/873/2879/8644	10
BP	GO:0032481	positive regulation of type I interferon production	10/903	58/18800	0.000397724	0.001797926	0.000911719	3320/8767/2597/6772/7099/10146/7098/929/4615/1654	10
BP	GO:0045604	regulation of epidermal cell differentiation	10/903	58/18800	0.000397724	0.001797926	0.000911719	5583/2296/8626/9817/7421/9555/54206/8202/652/2118	10
BP	GO:0061005	cell differentiation involved in kidney development	10/903	58/18800	0.000397724	0.001797926	0.000911719	25937/59/6772/652/3976/1910/10413/2668/947/7490	10
BP	GO:0086065	cell communication involved in cardiac conduction	10/903	58/18800	0.000397724	0.001797926	0.000911719	477/1832/478/857/845/3741/2697/3728/6330/801	10
BP	GO:0050768	negative regulation of neurogenesis	17/903	140/18800	0.000399757	0.001804902	0.000915257	8829/23405/5764/7474/57142/6696/3553/9572/7533/3949/3569/7157/1030/567/6356/4155/7124	17
BP	GO:0021782	glial cell development	15/903	115/18800	0.000400213	0.001804902	0.000915257	4653/23405/1021/3553/9572/3949/3845/3569/7099/6647/351/4915/3084/6900/7124	15
BP	GO:0090288	negative regulation of cellular response to growth factor stimulus	15/903	115/18800	0.000400213	0.001804902	0.000915257	8837/1634/2817/4804/28996/7321/7323/7474/5468/2247/8573/90993/5654/2200/5770	15
BP	GO:1903825	organic acid transmembrane transport	18/903	153/18800	0.000403798	0.00181873	0.000922269	6542/477/6576/4363/6505/6506/5997/6513/59272/948/56262/4609/25874/23657/2911/1376/51703/7124	18
BP	GO:0110149	regulation of biomineralization	14/903	103/18800	0.000403983	0.00181873	0.000922269	490/3091/5764/2185/652/6662/3491/2697/654/4921/196527/5167/659/6348	14
BP	GO:0007632	visual behavior	9/903	48/18800	0.000404551	0.00181873	0.000922269	477/3091/6506/3845/351/23657/3815/2903/3269	9
BP	GO:0010761	fibroblast migration	9/903	48/18800	0.000404551	0.00181873	0.000922269	59/79899/5879/2247/5371/9530/114757/4921/55920	9
BP	GO:0008306	associative learning	12/903	80/18800	0.000414852	0.001863578	0.000945011	477/5641/3091/6505/5538/3845/351/23657/6529/3815/2903/3269	12
BP	GO:0002833	positive regulation of response to biotic stimulus	20/903	180/18800	0.000421657	0.001892663	0.00095976	2534/7520/3320/7474/29126/57169/7099/4841/5058/654/3428/2150/64127/5062/3916/3146/3123/2547/6714/6352	20
BP	GO:0098727	maintenance of cell number	17/903	141/18800	0.000434678	0.001949579	0.000988622	3479/8626/5764/1656/8202/6662/3976/5894/7178/9314/4609/10413/1977/7071/8324/3815/1000	17
BP	GO:1904892	regulation of receptor signaling pathway via STAT	15/903	116/18800	0.000439665	0.001965954	0.000996926	5788/5518/857/2185/3976/5468/3569/1545/3815/51094/11009/54625/2149/7124/6352	15
BP	GO:0051492	regulation of stress fiber assembly	13/903	92/18800	0.000439801	0.001965954	0.000996926	4653/22998/6548/8829/7082/4233/5216/5879/5058/389/9530/5734/5062	13
BP	GO:0060761	negative regulation of response to cytokine stimulus	13/903	92/18800	0.000439801	0.001965954	0.000996926	10062/5788/857/7837/5468/3569/3557/9314/103/2150/54625/253943/6352	13
BP	GO:1903035	negative regulation of response to wounding	13/903	92/18800	0.000439801	0.001965954	0.000996926	7035/5327/6696/5328/5156/2247/8573/710/1398/947/7056/5592/7124	13
BP	GO:0006913	nucleocytoplasmic transport	29/903	308/18800	0.00044039	0.001965954	0.000996926	5976/4659/5743/54890/6789/7531/4928/60468/1871/3313/7341/3181/9972/652/3553/5901/948/3178/7295/6741/5371/7157/284/23165/80149/3429/3728/347/10628	29
BP	GO:0051169	nuclear transport	29/903	308/18800	0.00044039	0.001965954	0.000996926	5976/4659/5743/54890/6789/7531/4928/60468/1871/3313/7341/3181/9972/652/3553/5901/948/3178/7295/6741/5371/7157/284/23165/80149/3429/3728/347/10628	29
BP	GO:0045948	positive regulation of translational initiation	7/903	30/18800	0.000444038	0.001974535	0.001001277	23645/22927/23367/253943/1654/7124/6352	7
BP	GO:0060218	hematopoietic stem cell differentiation	7/903	30/18800	0.000444038	0.001974535	0.001001277	2296/5610/7520/1021/3313/4780/7157	7
BP	GO:0060251	regulation of glial cell proliferation	7/903	30/18800	0.000444038	0.001974535	0.001001277	5583/23405/3553/3569/4609/1030/7124	7
BP	GO:0099623	regulation of cardiac muscle cell membrane repolarization	7/903	30/18800	0.000444038	0.001974535	0.001001277	9948/6640/3741/2697/4878/6330/859	7
BP	GO:1902230	negative regulation of intrinsic apoptotic signaling pathway in response to DNA damage	7/903	30/18800	0.000444038	0.001974535	0.001001277	23028/637/960/6615/7178/51499/596	7
BP	GO:0033673	negative regulation of kinase activity	24/903	236/18800	0.000446209	0.001982651	0.001005393	25937/5788/857/9555/54206/5997/7128/652/3553/5468/7453/1030/27250/3192/2776/103/152559/7532/4878/5062/859/5478/5770/10399	24
BP	GO:0086091	regulation of heart rate by cardiac conduction	8/903	39/18800	0.000447633	0.001985893	0.001007037	1832/857/7531/3759/3741/3752/3728/6330	8
BP	GO:1901031	regulation of response to reactive oxygen species	8/903	39/18800	0.000447633	0.001985893	0.001007037	3082/4233/4780/83667/2643/948/7295/10399	8
BP	GO:0031330	negative regulation of cellular catabolic process	26/903	265/18800	0.000458823	0.002033963	0.001031413	7812/3082/7077/28996/4904/26986/57103/3183/3162/7076/2931/4233/1981/5768/3953/7186/5371/5045/7157/6135/3192/23367/2668/596/4615/10533	26
BP	GO:0010042	response to manganese ion	6/903	22/18800	0.000464314	0.002053532	0.001041336	3309/5743/1965/351/9451/23621	6
BP	GO:0032516	positive regulation of phosphoprotein phosphatase activity	6/903	22/18800	0.000464314	0.002053532	0.001041336	4659/5788/23645/5159/5524/801	6
BP	GO:0046823	negative regulation of nucleocytoplasmic transport	6/903	22/18800	0.000464314	0.002053532	0.001041336	7341/9972/948/7295/284/347	6
BP	GO:0006446	regulation of translational initiation	12/903	81/18800	0.000466096	0.002058231	0.001043719	7812/5610/23645/1981/22927/1965/23367/9451/253943/1654/7124/6352	12
BP	GO:0010833	telomere maintenance via telomere lengthening	12/903	81/18800	0.000466096	0.002058231	0.001043719	7520/3320/3183/5594/3181/7014/3178/7013/3192/7203/2072/6714	12
BP	GO:0030225	macrophage differentiation	9/903	49/18800	0.000474743	0.002093184	0.001061443	920/841/652/3976/351/5196/1436/1435/3123	9
BP	GO:0046850	regulation of bone remodeling	9/903	49/18800	0.000474743	0.002093184	0.001061443	952/3953/7128/6696/3569/2697/4982/1436/6714	9
BP	GO:0061035	regulation of cartilage development	11/903	70/18800	0.000475542	0.002095092	0.001062411	5744/7474/860/652/6662/5447/3491/1513/654/4094/659	11
BP	GO:0002761	regulation of myeloid leukocyte differentiation	15/903	117/18800	0.0004824	0.002123672	0.001076904	920/4254/841/1021/3976/7099/4609/7071/5196/7098/2200/1435/3123/7124/6348	15
BP	GO:0006637	acyl-CoA metabolic process	13/903	93/18800	0.000489218	0.002148732	0.001089611	6296/2182/6576/4967/51166/2181/5538/3158/25874/84532/51703/390916/109703458	13
BP	GO:0035383	thioester metabolic process	13/903	93/18800	0.000489218	0.002148732	0.001089611	6296/2182/6576/4967/51166/2181/5538/3158/25874/84532/51703/390916/109703458	13
BP	GO:0045185	maintenance of protein location	13/903	93/18800	0.000489218	0.002148732	0.001089611	920/3309/9817/5716/857/64083/7295/5371/2934/3192/2200/7529/7114	13
BP	GO:0046425	regulation of receptor signaling pathway via JAK-STAT	14/903	105/18800	0.000492993	0.002163648	0.001097175	5788/5518/857/2185/3976/3569/1545/3815/51094/11009/54625/2149/7124/6352	14
BP	GO:0009132	nucleoside diphosphate metabolic process	16/903	130/18800	0.000503638	0.002202006	0.001116627	3479/57103/3091/4967/2027/2597/5562/129607/4609/953/351/2987/8573/11182/5563/4830	16
BP	GO:0035303	regulation of dephosphorylation	16/903	130/18800	0.000503638	0.002202006	0.001116627	4659/5788/23645/2280/7531/5159/5524/9530/3673/7529/1003/5478/6714/801/1460/7124	16
BP	GO:0098657	import into cell	24/903	238/18800	0.000504319	0.002202006	0.001116627	6542/2534/477/6548/23516/478/6505/6506/3676/5997/6513/3759/2181/59272/948/56262/1861/23657/2911/6529/2668/51393/51703/7124	24
BP	GO:0002253	activation of immune response	34/903	386/18800	0.000506498	0.002202006	0.001116627	3075/952/2534/5583/7520/3320/5788/5594/8767/57169/3553/718/7099/4841/710/5058/6188/3428/80149/64127/596/719/5970/3265/2/5062/716/3146/3123/1604/2547/100/6714/4277	34
BP	GO:0002730	regulation of dendritic cell cytokine production	5/903	15/18800	0.000507119	0.002202006	0.001116627	7099/3815/7098/9188/64127	5
BP	GO:0006098	pentose-phosphate shunt	5/903	15/18800	0.000507119	0.002202006	0.001116627	57103/7157/2539/6888/6120	5
BP	GO:0015671	oxygen transport	5/903	15/18800	0.000507119	0.002202006	0.001116627	4609/114757/3040/3039/3043	5
BP	GO:0034112	positive regulation of homotypic cell-cell adhesion	5/903	15/18800	0.000507119	0.002202006	0.001116627	5329/3572/3569/3716/6352	5
BP	GO:0043518	negative regulation of DNA damage response	signal transduction by p53 class mediator	5/903	15/18800	0.000507119	0.002202006	0.001116627	23028/960/5716/6615/1859	5
BP	GO:0060099	regulation of phagocytosis	engulfment	5/903	15/18800	0.000507119	0.002202006	0.001116627	718/948/3673/2150/196527	5
BP	GO:0072075	metanephric mesenchyme development	5/903	15/18800	0.000507119	0.002202006	0.001116627	5159/6772/4609/4089/7490	5
BP	GO:1900102	negative regulation of endoplasmic reticulum unfolded protein response	5/903	15/18800	0.000507119	0.002202006	0.001116627	3309/23645/5770/10399/1388	5
BP	GO:1902036	regulation of hematopoietic stem cell differentiation	5/903	15/18800	0.000507119	0.002202006	0.001116627	2296/5610/1021/3313/4780	5
BP	GO:1905153	regulation of membrane invagination	5/903	15/18800	0.000507119	0.002202006	0.001116627	718/948/3673/2150/196527	5
BP	GO:0051251	positive regulation of lymphocyte activation	33/903	371/18800	0.000512776	0.002224882	0.001128227	952/920/2534/3479/5788/3956/7494/958/8767/857/6347/29126/3553/3572/301/3569/7099/6188/4323/7048/567/64127/596/4615/3916/3146/3123/1604/2547/100/6714/1803/6352	33
BP	GO:0048469	cell maturation	20/903	183/18800	0.000522358	0.002262231	0.001147166	23028/4653/5241/231/3091/5518/2034/2185/116151/860/718/5468/1910/23787/351/2697/2539/596/5139/6900	20
BP	GO:1901983	regulation of protein acetylation	12/903	82/18800	0.00052257	0.002262231	0.001147166	672/9252/10664/3553/3976/5562/406/408/5371/4089/5563/1654	12
BP	GO:2001021	negative regulation of response to DNA damage stimulus	12/903	82/18800	0.00052257	0.002262231	0.001147166	23028/637/960/5716/6615/7014/7178/6188/1859/51499/596/2072	12
BP	GO:0043407	negative regulation of MAP kinase activity	10/903	60/18800	0.000526992	0.002277928	0.001155126	857/5997/652/3553/5468/27250/152559/4878/859/5770	10
BP	GO:0043506	regulation of JUN kinase activity	10/903	60/18800	0.000526992	0.002277928	0.001155126	7474/2185/7186/5058/6188/27250/4878/2081/5770/7124	10
BP	GO:0010863	positive regulation of phospholipase C activity	8/903	40/18800	0.000536271	0.002316287	0.001174578	2321/5159/5156/2247/1956/2776/3815/3265	8
BP	GO:0050766	positive regulation of phagocytosis	11/903	71/18800	0.000538719	0.002325105	0.00117905	5788/6347/3553/718/948/6647/3673/2150/64127/196527/7124	11
BP	GO:0043487	regulation of RNA stability	19/903	170/18800	0.000540301	0.002330176	0.001181621	5976/7812/7133/4904/26986/54890/3183/4670/328/79072/7186/6041/3192/4343/23367/80149/2668/4615/253943	19
BP	GO:0032231	regulation of actin filament bundle assembly	14/903	106/18800	0.000543421	0.002341867	0.001187549	4653/22998/6548/8829/7082/4233/5216/5879/5058/389/9530/5734/171024/5062	14
BP	GO:0010039	response to iron ion	7/903	31/18800	0.00055001	0.002368476	0.001201043	3162/3091/48/654/2539/567/596	7
BP	GO:1902107	positive regulation of leukocyte differentiation	18/903	157/18800	0.000552092	0.002373872	0.001203779	920/4254/841/5788/7494/8767/3976/301/7071/4323/7048/5196/1435/3146/3123/2547/100/7124	18
BP	GO:1903708	positive regulation of hemopoiesis	18/903	157/18800	0.000552092	0.002373872	0.001203779	920/4254/841/5788/7494/8767/3976/301/7071/4323/7048/5196/1435/3146/3123/2547/100/7124	18
BP	GO:0060425	lung morphogenesis	9/903	50/18800	0.000554631	0.002377643	0.001205691	5594/1522/652/6662/3976/3845/10413/7048/7124	9
BP	GO:1901570	fatty acid derivative biosynthetic process	9/903	50/18800	0.000554631	0.002377643	0.001205691	2182/2687/6576/79611/2181/5538/3158/51703/109703458	9
BP	GO:1902041	regulation of extrinsic apoptotic signaling pathway via death domain receptors	9/903	50/18800	0.000554631	0.002377643	0.001205691	8837/672/3082/3383/3162/6789/7128/5894/1654	9
BP	GO:1903053	regulation of extracellular matrix organization	9/903	50/18800	0.000554631	0.002377643	0.001205691	8837/7133/7075/7132/6662/3569/4921/3037/1803	9
BP	GO:0019935	cyclic-nucleotide-mediated signaling	12/903	83/18800	0.000584689	0.002502749	0.001269132	196/2185/6662/948/1910/1609/133/5140/5139/4878/5592/358	12
BP	GO:0048678	response to axon injury	12/903	83/18800	0.000584689	0.002502749	0.001269132	8428/5764/6505/6696/4131/9314/2247/3480/6647/596/2596/347	12
BP	GO:0044843	cell cycle G1/S phase transition	25/903	255/18800	0.000591589	0.002530392	0.00128315	637/328/1021/835/6347/1871/1981/3741/10197/301/91/9314/4609/5371/7157/1956/1030/1977/51499/596/91607/56892/1104/23236/1654	25
BP	GO:0043488	regulation of mRNA stability	18/903	158/18800	0.000595775	0.002546391	0.001291263	5976/7812/4904/26986/54890/3183/4670/328/79072/7186/6041/3192/4343/23367/80149/2668/4615/253943	18
BP	GO:0010565	regulation of cellular ketone metabolic process	16/903	132/18800	0.000597172	0.002550459	0.001293325	672/10062/5743/857/6662/3553/9572/5468/301/1609/133/23657/654/8644/160760/1066	16
BP	GO:0051961	negative regulation of nervous system development	17/903	145/18800	0.000601964	0.002559472	0.001297896	8829/23405/5764/7474/57142/6696/3553/9572/7533/3949/3569/7157/1030/567/6356/4155/7124	17
BP	GO:0070588	calcium ion transmembrane transport	29/903	314/18800	0.000602218	0.002559472	0.001297896	2534/477/490/5788/80036/2280/6548/10367/7531/7341/845/2185/3306/7223/1910/3685/2247/4283/286097/90550/2539/4878/196527/2149/859/2903/51393/801/6348	29
BP	GO:0042982	amyloid precursor protein metabolic process	13/903	95/18800	0.000602259	0.002559472	0.001297896	3479/43/2280/2931/57142/1718/102/4915/1859/5970/6667/23621/7124	13
BP	GO:0010640	regulation of platelet-derived growth factor receptor signaling pathway	6/903	23/18800	0.00060286	0.002559472	0.001297896	4015/2152/5782/5739/347/6714	6
BP	GO:0019430	removal of superoxide radicals	6/903	23/18800	0.00060286	0.002559472	0.001297896	6649/4780/2643/948/6647/9973	6
BP	GO:0045540	regulation of cholesterol biosynthetic process	6/903	23/18800	0.00060286	0.002559472	0.001297896	338/2246/5447/5562/8720/6647	6
BP	GO:0060571	morphogenesis of an epithelial fold	6/903	23/18800	0.00060286	0.002559472	0.001297896	8626/3091/7474/652/1956/367	6
BP	GO:0106118	regulation of sterol biosynthetic process	6/903	23/18800	0.00060286	0.002559472	0.001297896	338/2246/5447/5562/8720/6647	6
BP	GO:0035306	positive regulation of dephosphorylation	10/903	61/18800	0.00060363	0.002560839	0.001298589	4659/5788/23645/5159/5524/3673/1003/5478/6714/801	10
BP	GO:0006801	superoxide metabolic process	11/903	72/18800	0.000608751	0.002580655	0.001308638	4843/50507/6505/6649/4780/2643/948/6647/2150/3684/9973	11
BP	GO:0032733	positive regulation of interleukin-10 production	8/903	41/18800	0.000638586	0.002703127	0.001370743	3082/29126/3569/7099/2150/64127/947/3146	8
BP	GO:0046688	response to copper ion	8/903	41/18800	0.000638586	0.002703127	0.001370743	6649/4780/4502/6647/351/23621/1616/358	8
BP	GO:0019318	hexose metabolic process	24/903	242/18800	0.00064068	0.002709985	0.00137422	3479/57103/231/6576/23516/2931/2597/3953/27230/57486/83667/5562/4609/5950/7157/1609/51094/2539/1642/347/57001/6714/5167/7124	24
BP	GO:0009409	response to cold	9/903	51/18800	0.000645202	0.002723075	0.001380858	841/490/3320/6548/3306/5562/133/9451/4023	9
BP	GO:0043277	apoptotic cell clearance	9/903	51/18800	0.000645202	0.002723075	0.001380858	10062/6347/718/5880/301/948/5879/3685/3146	9
BP	GO:0060688	regulation of morphogenesis of a branching structure	9/903	51/18800	0.000645202	0.002723075	0.001380858	3082/7474/57142/652/6662/2668/367/859/7124	9
BP	GO:0019646	aerobic electron transport chain	12/903	84/18800	0.00065289	0.002749438	0.001394227	4717/29103/4715/1346/27089/54949/7388/4729/29796/4697/4722/100532726	12
BP	GO:0051899	membrane depolarization	12/903	84/18800	0.00065289	0.002749438	0.001394227	1634/477/4653/857/3759/7533/2697/596/6330/859/6714/10399	12
BP	GO:0097194	execution phase of apoptosis	12/903	84/18800	0.00065289	0.002749438	0.001394227	8837/841/23405/8428/27113/835/5740/3569/7157/9941/80149/5062	12
BP	GO:0060419	heart growth	13/903	96/18800	0.000666576	0.002803546	0.001421664	3479/2296/2931/5997/10413/5950/2247/1848/2539/7048/859/7490/5600	13
BP	GO:0046394	carboxylic acid biosynthetic process	29/903	316/18800	0.000666718	0.002803546	0.001421664	6296/672/10062/4942/10170/5743/5742/2687/7494/7358/5321/25902/5740/3553/9572/8854/3620/5562/301/9536/84532/873/5563/2879/2628/4023/56624/8644/1066	29
BP	GO:0055088	lipid homeostasis	19/903	173/18800	0.000670883	0.002816921	0.001428447	6296/10062/51474/338/7494/857/57142/9572/3949/83667/5468/5562/5563/19/4023/859/1645/1066/1654	19
BP	GO:0061013	regulation of mRNA catabolic process	19/903	173/18800	0.000670883	0.002816921	0.001428447	5976/7812/4904/26986/54890/3183/4670/328/79072/7186/79899/6041/3192/4343/23367/80149/2668/4615/253943	19
BP	GO:0003338	metanephros morphogenesis	7/903	32/18800	0.000675142	0.002828578	0.001434358	5159/6772/652/6662/3976/2668/7490	7
BP	GO:0045684	positive regulation of epidermis development	7/903	32/18800	0.000675142	0.002828578	0.001434358	5583/2296/7421/9555/8202/652/2118	7
BP	GO:1901889	negative regulation of cell junction assembly	7/903	32/18800	0.000675142	0.002828578	0.001434358	7474/3553/4323/55920/347/6714/7124	7
BP	GO:0045824	negative regulation of innate immune response	11/903	73/18800	0.000686206	0.002872827	0.001456797	10062/7128/6737/5468/710/103/3428/1398/54625/2/253943	11
BP	GO:0046578	regulation of Ras protein signal transduction	20/903	187/18800	0.000688637	0.00287924	0.001460049	3479/10928/4653/4254/8829/4233/5159/79109/5894/3845/4803/5879/408/3084/2150/19/382/1398/2149/1435	20
BP	GO:0022617	extracellular matrix disassembly	10/903	62/18800	0.000689247	0.00287924	0.001460049	3569/102/5045/1513/4323/9507/4921/1520/4312/1803	10
BP	GO:0046902	regulation of mitochondrial membrane permeability	10/903	62/18800	0.000689247	0.00287924	0.001460049	637/578/6548/27113/2931/84266/7157/255027/293/596	10
BP	GO:2000045	regulation of G1/S transition of mitotic cell cycle	18/903	160/18800	0.000692129	0.00288917	0.001465084	637/328/835/6347/1981/3741/10197/301/9314/5371/7157/1956/1030/51499/596/91607/23236/1654	18
BP	GO:0032271	regulation of protein polymerization	21/903	201/18800	0.000697027	0.002907496	0.001474377	2288/2006/832/3320/2017/4233/5216/2185/4131/5879/2934/5058/6188/9530/1859/382/6356/1003/859/1639/7114	21
BP	GO:0001991	regulation of systemic arterial blood pressure by circulatory renin-angiotensin	5/903	16/18800	0.000708607	0.002940797	0.001491264	1522/59272/1910/2150/2149	5
BP	GO:0002371	dendritic cell cytokine production	5/903	16/18800	0.000708607	0.002940797	0.001491264	7099/3815/7098/9188/64127	5
BP	GO:0006089	lactate metabolic process	5/903	16/18800	0.000708607	0.002940797	0.001491264	57103/3091/3945/7157/197257	5
BP	GO:0031649	heat generation	5/903	16/18800	0.000708607	0.002940797	0.001491264	5743/3553/1910/9536/7124	5
BP	GO:0061684	chaperone-mediated autophagy	5/903	16/18800	0.000708607	0.002940797	0.001491264	3920/3320/10273/1915/171024	5
BP	GO:0070431	nucleotide-binding oligomerization domain containing 2 signaling pathway	5/903	16/18800	0.000708607	0.002940797	0.001491264	8767/7128/7099/64127/5970	5
BP	GO:2000696	regulation of epithelial cell differentiation involved in kidney development	5/903	16/18800	0.000708607	0.002940797	0.001491264	25937/6772/3976/10413/2668	5
BP	GO:0022898	regulation of transmembrane transporter activity	26/903	273/18800	0.000718398	0.00297927	0.001510773	477/2280/6548/857/6347/7531/7341/845/2185/3306/7533/59272/81/351/1393/2040/1520/596/9943/4878/6330/859/4697/801/7114/84334	26
BP	GO:2000106	regulation of leukocyte apoptotic process	12/903	85/18800	0.000727631	0.003013192	0.001527975	4254/3091/7474/29126/652/3620/301/7157/23657/64127/100/6352	12
BP	GO:2000243	positive regulation of reproductive process	12/903	85/18800	0.000727631	0.003013192	0.001527975	5327/7474/6662/91/1910/367/5028/5139/5021/23236/7490/6714	12
BP	GO:0009913	epidermal cell differentiation	23/903	230/18800	0.000734004	0.003037385	0.001540243	56603/5583/2296/8626/9817/1832/6789/7421/9555/7474/54206/8202/652/23022/301/9314/10413/6647/2312/2071/2118/8644/10628	23
BP	GO:0098739	import across plasma membrane	20/903	188/18800	0.000736725	0.003046444	0.001544837	6542/2534/477/6548/23516/478/6505/6506/5997/6513/3759/59272/948/56262/23657/2911/6529/51393/51703/7124	20
BP	GO:0002443	leukocyte mediated immunity	38/903	457/18800	0.000741531	0.003064104	0.001553792	4843/7133/10039/9948/5788/3383/3162/958/196/1075/3554/8809/3553/718/7186/5880/3569/7099/710/3815/2150/7098/9188/567/1398/64127/1524/3684/4615/716/3916/10383/6284/3146/3123/1604/7124/6348	38
BP	GO:0006636	unsaturated fatty acid biosynthetic process	9/903	52/18800	0.000747501	0.003082094	0.001562915	5743/5742/5321/5740/3553/301/9536/873/8644	9
BP	GO:0007215	glutamate receptor signaling pathway	9/903	52/18800	0.000747501	0.003082094	0.001562915	2534/6505/2185/351/2911/2776/3745/23236/2903	9
BP	GO:0031103	axon regeneration	9/903	52/18800	0.000747501	0.003082094	0.001562915	8428/5764/6696/4131/9314/3480/596/2596/347	9
BP	GO:0046887	positive regulation of hormone secretion	15/903	122/18800	0.000753337	0.003103921	0.001573983	952/2182/3091/6696/27230/5468/56262/5950/4089/25874/654/90550/5028/3123/51714	15
BP	GO:0008542	visual learning	8/903	42/18800	0.000756079	0.003104047	0.001574047	477/3091/3845/351/23657/3815/2903/3269	8
BP	GO:0031670	cellular response to nutrient	8/903	42/18800	0.000756079	0.003104047	0.001574047	490/7494/3162/1277/7421/1030/4023/5179	8
BP	GO:0031952	regulation of protein autophosphorylation	8/903	42/18800	0.000756079	0.003104047	0.001574047	5788/857/54206/7424/6714/5167/801/1654	8
BP	GO:0070266	necroptotic process	8/903	42/18800	0.000756079	0.003104047	0.001574047	8837/330/355/841/857/7157/7098/7124	8
BP	GO:1900274	regulation of phospholipase C activity	8/903	42/18800	0.000756079	0.003104047	0.001574047	2321/5159/5156/2247/1956/2776/3815/3265	8
BP	GO:0001759	organ induction	6/903	24/18800	0.000771434	0.003150015	0.001597357	2246/7474/652/2247/2668/367	6
BP	GO:0048143	astrocyte activation	6/903	24/18800	0.000771434	0.003150015	0.001597357	3553/9572/3949/3569/351/7124	6
BP	GO:0051043	regulation of membrane protein ectodomain proteolysis	6/903	24/18800	0.000771434	0.003150015	0.001597357	7133/7077/7076/3553/5045/7124	6
BP	GO:0072207	metanephric epithelium development	6/903	24/18800	0.000771434	0.003150015	0.001597357	25937/6772/6662/3976/10413/7490	6
BP	GO:1904996	positive regulation of leukocyte adhesion to vascular endothelial cell	6/903	24/18800	0.000771434	0.003150015	0.001597357	10725/3676/2113/3569/5970/7124	6
BP	GO:2000209	regulation of anoikis	6/903	24/18800	0.000771434	0.003150015	0.001597357	857/51651/4915/3678/596/6714	6
BP	GO:2000353	positive regulation of endothelial cell apoptotic process	6/903	24/18800	0.000771434	0.003150015	0.001597357	958/6347/3676/27250/196527/8644	6
BP	GO:1901568	fatty acid derivative metabolic process	11/903	74/18800	0.000771679	0.003150015	0.001597357	2182/2687/6576/7306/79611/2181/5538/3158/51703/390916/109703458	11
BP	GO:0002706	regulation of lymphocyte mediated immunity	19/903	175/18800	0.000772315	0.003150362	0.001597533	7133/10039/5788/958/196/3554/8809/3553/718/7186/3569/567/1398/64127/3916/3146/3123/1604/7124	19
BP	GO:0015800	acidic amino acid transport	10/903	63/18800	0.00078463	0.003180195	0.001612661	477/6505/6506/56262/4915/23657/2697/2911/6529/7124	10
BP	GO:0032613	interleukin-10 production	10/903	63/18800	0.00078463	0.003180195	0.001612661	3082/29126/3620/3569/7099/2150/64127/947/3146/3123	10
BP	GO:0032623	interleukin-2 production	10/903	63/18800	0.00078463	0.003180195	0.001612661	920/5788/8767/7128/3553/7186/301/6188/64127/947	10
BP	GO:0032653	regulation of interleukin-10 production	10/903	63/18800	0.00078463	0.003180195	0.001612661	3082/29126/3620/3569/7099/2150/64127/947/3146/3123	10
BP	GO:0032663	regulation of interleukin-2 production	10/903	63/18800	0.00078463	0.003180195	0.001612661	920/5788/8767/7128/3553/7186/301/6188/64127/947	10
BP	GO:0045453	bone resorption	10/903	63/18800	0.00078463	0.003180195	0.001612661	952/50507/7128/6696/2185/3569/1513/4982/1436/6714	10
BP	GO:0051893	regulation of focal adhesion assembly	10/903	63/18800	0.00078463	0.003180195	0.001612661	4653/22998/6548/8829/7010/5879/4323/55920/347/6714	10
BP	GO:0060675	ureteric bud morphogenesis	10/903	63/18800	0.00078463	0.003180195	0.001612661	2246/652/6662/4609/2247/4089/2668/596/7490/5087	10
BP	GO:0090109	regulation of cell-substrate junction assembly	10/903	63/18800	0.00078463	0.003180195	0.001612661	4653/22998/6548/8829/7010/5879/4323/55920/347/6714	10
BP	GO:2000113	negative regulation of cellular macromolecule biosynthetic process	26/903	275/18800	0.000800524	0.00324232	0.001644164	5976/7812/5610/4904/26986/2931/1656/2597/1839/4691/5997/83667/1965/4076/6188/1977/3192/4343/1622/23367/80149/9451/253943/5167/10399/1654	26
BP	GO:0042632	cholesterol homeostasis	13/903	98/18800	0.000812674	0.003289204	0.001667939	6296/10062/51474/338/7494/857/9572/3949/19/4023/859/1645/1066	13
BP	GO:0060041	retina development in camera-type eye	17/903	149/18800	0.000821722	0.003309749	0.001678357	28996/490/2782/43/8829/3091/835/6505/5159/6662/5176/5156/1545/5950/4915/1282/659	17
BP	GO:0001662	behavioral fear response	7/903	33/18800	0.000821798	0.003309749	0.001678357	477/6505/1981/1977/596/5179/1803	7
BP	GO:0006336	DNA replication-independent chromatin assembly	7/903	33/18800	0.000821798	0.003309749	0.001678357	3021/3020/8364/554313/8370/8294/8367	7
BP	GO:0010661	positive regulation of muscle cell apoptotic process	7/903	33/18800	0.000821798	0.003309749	0.001678357	57103/1871/5468/7157/4089/27250/824	7
BP	GO:0031116	positive regulation of microtubule polymerization	7/903	33/18800	0.000821798	0.003309749	0.001678357	4233/4131/5879/5058/6188/859/1639	7
BP	GO:0045907	positive regulation of vasoconstriction	7/903	33/18800	0.000821798	0.003309749	0.001678357	952/6915/5743/857/5021/2149/3269	7
BP	GO:0090022	regulation of neutrophil chemotaxis	7/903	33/18800	0.000821798	0.003309749	0.001678357	7060/5880/5879/90550/64127/719/1803	7
BP	GO:0005996	monosaccharide metabolic process	25/903	261/18800	0.000829716	0.003339285	0.001693335	3479/57103/231/6576/23516/2931/2597/3953/6513/27230/57486/83667/5562/4609/5950/7157/1609/51094/2539/1642/347/57001/6714/5167/7124	25
BP	GO:0016236	macroautophagy	28/903	306/18800	0.00085664	0.00344522	0.001747054	3920/1634/57103/10075/27131/3162/9517/3091/8767/11140/2597/5768/83667/23710/81631/7157/5868/141/26353/23367/5563/64127/171024/9776/2081/6714/10533/801	28
BP	GO:0051170	import into nucleus	18/903	163/18800	0.000861634	0.003459604	0.001754348	5743/6789/4928/60468/1871/7341/9972/652/5901/948/3178/5371/7157/284/80149/3728/347/10628	18
BP	GO:0010718	positive regulation of epithelial to mesenchymal transition	9/903	53/18800	0.000862634	0.003459604	0.001754348	25937/2296/1277/6615/652/3553/3569/4089/7048	9
BP	GO:0032210	regulation of telomere maintenance via telomerase	9/903	53/18800	0.000862634	0.003459604	0.001754348	7520/3183/5594/7014/3178/7013/3192/7203/6714	9
BP	GO:0072132	mesenchyme morphogenesis	9/903	53/18800	0.000862634	0.003459604	0.001754348	2296/59/7474/6615/6662/4609/4089/58/7048	9
BP	GO:0002437	inflammatory response to antigenic stimulus	11/903	75/18800	0.000865801	0.003465019	0.001757094	2534/718/968/3557/5045/64127/2/3146/3123/6714/7124	11
BP	GO:0002534	cytokine production involved in inflammatory response	11/903	75/18800	0.000865801	0.003465019	0.001757094	4843/3091/3569/7099/27250/80149/64127/4615/23765/347/7124	11
BP	GO:1900015	regulation of cytokine production involved in inflammatory response	11/903	75/18800	0.000865801	0.003465019	0.001757094	4843/3091/3569/7099/27250/80149/64127/4615/23765/347/7124	11
BP	GO:0002676	regulation of chronic inflammatory response	4/903	10/18800	0.000879727	0.003496304	0.001772959	7128/3620/7124/6352	4
BP	GO:0030638	polyketide metabolic process	4/903	10/18800	0.000879727	0.003496304	0.001772959	231/1646/1645/8644	4
BP	GO:0030647	aminoglycoside antibiotic metabolic process	4/903	10/18800	0.000879727	0.003496304	0.001772959	231/1646/1645/8644	4
BP	GO:0032025	response to cobalt ion	4/903	10/18800	0.000879727	0.003496304	0.001772959	841/57103/466/5176	4
BP	GO:0035747	natural killer cell chemotaxis	4/903	10/18800	0.000879727	0.003496304	0.001772959	6347/6352/6351/6348	4
BP	GO:0044598	doxorubicin metabolic process	4/903	10/18800	0.000879727	0.003496304	0.001772959	231/1646/1645/8644	4
BP	GO:0051974	negative regulation of telomerase activity	4/903	10/18800	0.000879727	0.003496304	0.001772959	10039/7157/7013/6714	4
BP	GO:0071389	cellular response to mineralocorticoid stimulus	4/903	10/18800	0.000879727	0.003496304	0.001772959	490/6446/5901/3480	4
BP	GO:0072203	cell proliferation involved in metanephros development	4/903	10/18800	0.000879727	0.003496304	0.001772959	5159/6772/4609/7490	4
BP	GO:2000659	regulation of interleukin-1-mediated signaling pathway	4/903	10/18800	0.000879727	0.003496304	0.001772959	7444/3554/3569/3557	4
BP	GO:0043507	positive regulation of JUN kinase activity	8/903	43/18800	0.000890344	0.003524853	0.001787436	7474/2185/7186/5058/6188/2081/5770/7124	8
BP	GO:0014015	positive regulation of gliogenesis	10/903	64/18800	0.000890606	0.003524853	0.001787436	5583/7133/23405/5764/3553/3976/3572/3569/4609/7124	10
BP	GO:0034340	response to type I interferon	10/903	64/18800	0.000890606	0.003524853	0.001787436	11140/7474/6772/4599/103/3716/3429/4615/253943/5770	10
BP	GO:0048247	lymphocyte chemotaxis	10/903	64/18800	0.000890606	0.003524853	0.001787436	6347/7474/2185/102/6356/9943/6288/6352/6351/6348	10
BP	GO:0060760	positive regulation of response to cytokine stimulus	10/903	64/18800	0.000890606	0.003524853	0.001787436	3091/8767/7474/3554/7186/7099/834/54625/1435/837	10
BP	GO:0072171	mesonephric tubule morphogenesis	10/903	64/18800	0.000890606	0.003524853	0.001787436	2246/652/6662/4609/2247/4089/2668/596/7490/5087	10
BP	GO:0044242	cellular lipid catabolic process	22/903	219/18800	0.000891985	0.00352787	0.001788966	56603/338/26090/2717/23659/1891/8605/5321/1892/3949/83667/5538/160428/1545/1376/126129/4023/8877/23236/56624/8644/390916	22
BP	GO:0006165	nucleoside diphosphate phosphorylation	13/903	99/18800	0.000895255	0.003535918	0.001793046	3479/57103/3091/4967/2027/2597/5562/129607/4609/351/11182/5563/4830	13
BP	GO:0055092	sterol homeostasis	13/903	99/18800	0.000895255	0.003535918	0.001793046	6296/10062/51474/338/7494/857/9572/3949/19/4023/859/1645/1066	13
BP	GO:0001960	negative regulation of cytokine-mediated signaling pathway	12/903	87/18800	0.000898687	0.003547025	0.001798679	10062/5788/857/7837/5468/3569/3557/103/2150/54625/253943/6352	12
BP	GO:0015850	organic hydroxy compound transport	24/903	248/18800	0.000905224	0.003570365	0.001810515	10928/10062/51474/4129/338/857/4790/6696/3949/5562/948/1861/4609/5950/5045/654/3745/19/2668/5028/5021/1645/1066/358	24
BP	GO:0034440	lipid oxidation	14/903	112/18800	0.000947315	0.003733805	0.001893394	1891/6662/1892/5447/83667/5562/160428/285440/1376/51094/114757/126129/347/128	14
BP	GO:0010566	regulation of ketone biosynthetic process	5/903	17/18800	0.000964415	0.00376747	0.001910466	1609/133/654/8644/160760	5
BP	GO:0030575	nuclear body organization	5/903	17/18800	0.000964415	0.00376747	0.001910466	28996/7341/22927/2113/5371	5
BP	GO:0033194	response to hydroperoxide	5/903	17/18800	0.000964415	0.00376747	0.001910466	952/4257/948/6667/2878	5
BP	GO:0033631	cell-cell adhesion mediated by integrin	5/903	17/18800	0.000964415	0.00376747	0.001910466	3676/3678/100/1803/6352	5
BP	GO:0045019	negative regulation of nitric oxide biosynthetic process	5/903	17/18800	0.000964415	0.00376747	0.001910466	2717/857/5740/80149/947	5
BP	GO:0051770	positive regulation of nitric-oxide synthase biosynthetic process	5/903	17/18800	0.000964415	0.00376747	0.001910466	6347/6772/7099/90865/64127	5
BP	GO:0060252	positive regulation of glial cell proliferation	5/903	17/18800	0.000964415	0.00376747	0.001910466	5583/3553/3569/4609/7124	5
BP	GO:0070230	positive regulation of lymphocyte apoptotic process	5/903	17/18800	0.000964415	0.00376747	0.001910466	7474/29126/3620/7157/6352	5
BP	GO:0090136	epithelial cell-cell adhesion	5/903	17/18800	0.000964415	0.00376747	0.001910466	1832/7060/1545/3815/3728	5
BP	GO:1900037	regulation of cellular response to hypoxia	5/903	17/18800	0.000964415	0.00376747	0.001910466	51142/7009/10525/23576/947	5
BP	GO:1901550	regulation of endothelial cell development	5/903	17/18800	0.000964415	0.00376747	0.001910466	7132/3553/1003/23236/7124	5
BP	GO:1903140	regulation of establishment of endothelial barrier	5/903	17/18800	0.000964415	0.00376747	0.001910466	7132/3553/1003/23236/7124	5
BP	GO:1904406	negative regulation of nitric oxide metabolic process	5/903	17/18800	0.000964415	0.00376747	0.001910466	2717/857/5740/80149/947	5
BP	GO:0061333	renal tubule morphogenesis	11/903	76/18800	0.000969229	0.003774765	0.001914165	2246/652/6662/4609/2247/4089/2668/596/7490/5087/1282	11
BP	GO:0061912	selective autophagy	11/903	76/18800	0.000969229	0.003774765	0.001914165	57103/10075/9517/8767/11140/83667/81631/7157/26353/64127/9776	11
BP	GO:0007266	Rho protein signal transduction	16/903	138/18800	0.000971807	0.003774765	0.001914165	10928/4653/4804/8829/4233/5159/5894/5879/408/1012/388/2150/1278/19/29984/2149	16
BP	GO:0031644	regulation of nervous system process	16/903	138/18800	0.000971807	0.003774765	0.001914165	55/3082/7133/6548/23405/1075/2185/1910/351/2911/3673/9451/2149/6714/7124/6348	16
BP	GO:0042552	myelination	16/903	138/18800	0.000971807	0.003774765	0.001914165	3082/7133/4653/2817/23405/5764/1075/6647/4915/3084/4359/23114/9451/6900/4155/7124	16
BP	GO:0034114	regulation of heterotypic cell-cell adhesion	6/903	25/18800	0.000974197	0.003774765	0.001914165	960/3553/3557/9314/4155/7124	6
BP	GO:0046949	fatty-acyl-CoA biosynthetic process	6/903	25/18800	0.000974197	0.003774765	0.001914165	2182/6576/2181/5538/51703/109703458	6
BP	GO:0050927	positive regulation of positive chemotaxis	6/903	25/18800	0.000974197	0.003774765	0.001914165	2152/1012/7424/3673/2150/2277	6
BP	GO:0051560	mitochondrial calcium ion homeostasis	6/903	25/18800	0.000974197	0.003774765	0.001914165	10367/286097/90550/27185/10134/51024	6
BP	GO:0070423	nucleotide-binding oligomerization domain containing signaling pathway	6/903	25/18800	0.000974197	0.003774765	0.001914165	330/8767/7128/7099/64127/5970	6
BP	GO:0071450	cellular response to oxygen radical	6/903	25/18800	0.000974197	0.003774765	0.001914165	6649/4780/2643/948/6647/9973	6
BP	GO:0071451	cellular response to superoxide	6/903	25/18800	0.000974197	0.003774765	0.001914165	6649/4780/2643/948/6647/9973	6
BP	GO:0014013	regulation of gliogenesis	13/903	100/18800	0.000984754	0.003810512	0.001932292	5583/7133/23405/5764/3553/9572/3976/3949/3572/3569/4609/1030/7124	13
BP	GO:0046939	nucleotide phosphorylation	13/903	100/18800	0.000984754	0.003810512	0.001932292	3479/57103/3091/4967/2027/2597/5562/129607/4609/351/11182/5563/4830	13
BP	GO:0002209	behavioral defense response	7/903	34/18800	0.000992488	0.003827497	0.001940905	477/6505/1981/1977/596/5179/1803	7
BP	GO:0032743	positive regulation of interleukin-2 production	7/903	34/18800	0.000992488	0.003827497	0.001940905	920/5788/8767/3553/7186/301/6188	7
BP	GO:0034724	DNA replication-independent chromatin organization	7/903	34/18800	0.000992488	0.003827497	0.001940905	3021/3020/8364/554313/8370/8294/8367	7
BP	GO:0090313	regulation of protein targeting to membrane	7/903	34/18800	0.000992488	0.003827497	0.001940905	2534/6505/2040/3745/3684/3265/51024	7
BP	GO:1902692	regulation of neuroblast proliferation	7/903	34/18800	0.000992488	0.003827497	0.001940905	23028/3091/5764/7157/7424/27185/1524	7
BP	GO:0006749	glutathione metabolic process	10/903	65/18800	0.001008046	0.003874445	0.001964712	2687/2937/6505/6506/4780/2949/6647/23657/2539/2879	10
BP	GO:0031100	animal organ regeneration	10/903	65/18800	0.001008046	0.003874445	0.001964712	3082/578/285/3162/5111/3569/4609/133/7048/7124	10
BP	GO:0042446	hormone biosynthetic process	10/903	65/18800	0.001008046	0.003874445	0.001964712	231/3091/4790/7173/5447/3480/1609/133/654/51170	10
BP	GO:0045682	regulation of epidermis development	10/903	65/18800	0.001008046	0.003874445	0.001964712	5583/2296/8626/9817/7421/9555/54206/8202/652/2118	10
BP	GO:0048645	animal organ formation	10/903	65/18800	0.001008046	0.003874445	0.001964712	8626/5594/2246/7474/652/2247/7048/2668/367/7490	10
BP	GO:0006509	membrane protein ectodomain proteolysis	8/903	44/18800	0.001043064	0.00398761	0.002022098	7133/7077/7076/3553/102/5045/23621/7124	8
BP	GO:0007595	lactation	8/903	44/18800	0.001043064	0.00398761	0.002022098	7494/3091/857/7421/1036/2697/5021/4830	8
BP	GO:0045981	positive regulation of nucleotide metabolic process	8/903	44/18800	0.001043064	0.00398761	0.002022098	4843/3479/3091/5562/4609/351/5563/7114	8
BP	GO:0048286	lung alveolus development	8/903	44/18800	0.001043064	0.00398761	0.002022098	2324/5241/54206/652/3976/23657/100/659	8
BP	GO:0062208	positive regulation of pattern recognition receptor signaling pathway	8/903	44/18800	0.001043064	0.00398761	0.002022098	10062/857/57142/7099/2150/7098/3146/1654	8
BP	GO:0097178	ruffle assembly	8/903	44/18800	0.001043064	0.00398761	0.002022098	3383/857/5216/5879/9530/382/3265/55920	8
BP	GO:1900544	positive regulation of purine nucleotide metabolic process	8/903	44/18800	0.001043064	0.00398761	0.002022098	4843/3479/3091/5562/4609/351/5563/7114	8
BP	GO:2000404	regulation of T cell migration	8/903	44/18800	0.001043064	0.00398761	0.002022098	7474/3676/102/351/1398/9943/347/6352	8
BP	GO:0019827	stem cell population maintenance	16/903	139/18800	0.001050444	0.004010469	0.002033689	8626/5764/1656/8202/6662/3976/5894/7178/9314/4609/10413/1977/7071/8324/3815/1000	16
BP	GO:0055076	transition metal ion homeostasis	16/903	139/18800	0.001050444	0.004010469	0.002033689	1356/3162/3091/23516/6505/10539/2034/48/4502/4609/4089/6647/351/654/567/8031	16
BP	GO:0002764	immune response-regulating signaling pathway	39/903	482/18800	0.001063082	0.004056013	0.002056784	952/2534/330/10062/5583/5788/4214/5594/958/8767/857/5602/57142/7128/9572/948/7099/5058/6188/3815/1520/80149/2150/7098/64127/929/596/719/4615/5970/3265/5062/3146/3123/100/6714/4277/1654/7124	39
BP	GO:2000058	regulation of ubiquitin-dependent protein catabolic process	18/903	166/18800	0.001065466	0.004062399	0.002060023	28996/9817/5716/10273/6923/2931/857/7337/7341/4780/5887/2185/5371/6135/27185/859/10134/10399	18
BP	GO:0032729	positive regulation of interferon-gamma production	11/903	77/18800	0.001082654	0.004125185	0.002091861	8767/7474/3554/8809/3553/7099/2150/7098/929/3265/7124	11
BP	GO:0001942	hair follicle development	12/903	89/18800	0.001101995	0.004193296	0.0021264	4804/8626/7474/6615/6662/10468/91/4089/1956/596/5970/7124	12
BP	GO:0007589	body fluid secretion	12/903	89/18800	0.001101995	0.004193296	0.0021264	10062/7494/3091/857/7421/4883/1036/2697/5021/100/4830/358	12
BP	GO:1903050	regulation of proteolysis involved in cellular protein catabolic process	22/903	223/18800	0.001131719	0.004303541	0.002182304	28996/9817/5716/10273/6923/2931/857/1075/7337/10213/7341/4780/5887/2185/10197/5371/6135/27185/5702/859/10134/10399	22
BP	GO:0007272	ensheathment of neurons	16/903	140/18800	0.001134404	0.004304027	0.002182551	3082/7133/4653/2817/23405/5764/1075/6647/4915/3084/4359/23114/9451/6900/4155/7124	16
BP	GO:0008366	axon ensheathment	16/903	140/18800	0.001134404	0.004304027	0.002182551	3082/7133/4653/2817/23405/5764/1075/6647/4915/3084/4359/23114/9451/6900/4155/7124	16
BP	GO:0045089	positive regulation of innate immune response	16/903	140/18800	0.001134404	0.004304027	0.002182551	2534/7520/3320/7474/57169/7099/4841/5058/3428/64127/5062/3916/3146/2547/6714/6352	16
BP	GO:0002763	positive regulation of myeloid leukocyte differentiation	9/903	55/18800	0.001136133	0.004304027	0.002182551	920/4254/841/3976/7071/5196/1435/3123/7124	9
BP	GO:0010812	negative regulation of cell-substrate adhesion	10/903	66/18800	0.001137863	0.004304027	0.002182551	4653/285/1277/81/8573/8324/4323/55920/347/6714	10
BP	GO:0030239	myofibril assembly	10/903	66/18800	0.001137863	0.004304027	0.002182551	8837/4205/9948/5159/2318/4629/5156/4089/58/859	10
BP	GO:0070265	necrotic cell death	10/903	66/18800	0.001137863	0.004304027	0.002182551	8837/330/355/841/857/84266/7186/7157/7098/7124	10
BP	GO:1900076	regulation of cellular response to insulin stimulus	10/903	66/18800	0.001137863	0.004304027	0.002182551	490/27131/2931/3553/5562/51094/4023/5770/6714/5167	10
BP	GO:0003205	cardiac chamber development	18/903	167/18800	0.001141956	0.004310959	0.002186066	2296/2280/1832/8829/3091/2931/7474/7010/652/5950/3480/7157/4089/3491/3084/7048/859/659	18
BP	GO:0030216	keratinocyte differentiation	18/903	167/18800	0.001141956	0.004310959	0.002186066	56603/5583/2296/8626/1832/6789/7421/9555/7474/54206/8202/23022/301/10413/2312/2118/8644/10628	18
BP	GO:0051048	negative regulation of secretion	18/903	167/18800	0.001141956	0.004310959	0.002186066	10062/7133/7132/4129/10961/3162/3553/3976/301/1393/2697/3084/3745/5028/5021/2149/100/7124	18
BP	GO:0016055	Wnt signaling pathway	37/903	452/18800	0.001147996	0.004330903	0.00219618	25937/4653/23291/6789/5518/2931/857/1277/4790/7474/7128/6662/5562/406/1910/5879/9314/10413/2247/351/5868/10146/1956/8324/2776/5563/27185/54949/1642/1000/81839/3728/3090/6714/1460/10399/1654	37
BP	GO:0016051	carbohydrate biosynthetic process	21/903	209/18800	0.001151751	0.004342206	0.002201911	3479/231/6576/23516/2931/4790/3953/2185/57486/9572/83667/5950/1213/1609/2539/1642/5028/3037/57001/3269/5167	21
BP	GO:0034655	nucleobase-containing compound catabolic process	34/903	405/18800	0.001170389	0.004409571	0.002236072	5976/7812/7133/4904/26986/54890/3183/4670/23405/328/2931/1655/23583/79072/7186/272/79899/6041/3569/953/6741/3192/4343/23367/9941/80149/2668/3094/4615/2081/253943/100/5167/390916	34
BP	GO:0035710	CD4-positive	alpha-beta T cell activation	13/903	102/18800	0.001186309	0.004466608	0.002264995	8767/84695/8809/29126/301/1514/3569/7048/80149/5734/3146/3123/1604	13
BP	GO:0050770	regulation of axonogenesis	17/903	154/18800	0.001189655	0.004468208	0.002265807	8829/7474/57142/2335/6696/4131/4803/4915/5058/27185/1000/627/5062/6900/51393/4155/659	17
BP	GO:0032205	negative regulation of telomere maintenance	7/903	35/18800	0.001189857	0.004468208	0.002265807	3183/7014/3178/7013/3192/2072/6714	7
BP	GO:0044319	wound healing	spreading of cells	7/903	35/18800	0.001189857	0.004468208	0.002265807	960/1839/1289/1861/3491/389/3678	7
BP	GO:0090505	epiboly involved in wound healing	7/903	35/18800	0.001189857	0.004468208	0.002265807	960/1839/1289/1861/3491/389/3678	7
BP	GO:0010827	regulation of glucose transmembrane transport	11/903	78/18800	0.001206798	0.004521913	0.00229304	3479/4205/2931/6506/4780/3553/718/6041/4609/5167/7124	11
BP	GO:0033077	T cell differentiation in thymus	11/903	78/18800	0.001206798	0.004521913	0.00229304	5788/1021/652/3553/7157/6647/6935/8324/567/596/100	11
BP	GO:0030318	melanocyte differentiation	6/903	26/18800	0.001215541	0.004521913	0.00229304	4254/7306/1910/3815/596/5167	6
BP	GO:0035872	nucleotide-binding domain	leucine rich repeat containing receptor signaling pathway	6/903	26/18800	0.001215541	0.004521913	0.00229304	330/8767/7128/7099/64127/5970	6
BP	GO:0036296	response to increased oxygen levels	6/903	26/18800	0.001215541	0.004521913	0.00229304	355/857/1277/5159/3741/10533	6
BP	GO:0051204	protein insertion into mitochondrial membrane	6/903	26/18800	0.001215541	0.004521913	0.00229304	3320/27113/140823/26515/26519/3308	6
BP	GO:0060740	prostate gland epithelium morphogenesis	6/903	26/18800	0.001215541	0.004521913	0.00229304	3371/8626/7474/652/6662/367	6
BP	GO:0070102	interleukin-6-mediated signaling pathway	6/903	26/18800	0.001215541	0.004521913	0.00229304	3572/3569/10413/4089/3716/6714	6
BP	GO:0072010	glomerular epithelium development	6/903	26/18800	0.001215541	0.004521913	0.00229304	2296/652/1910/947/7490/5175	6
BP	GO:0006110	regulation of glycolytic process	8/903	45/18800	0.00121601	0.004521913	0.00229304	3479/57103/3091/5562/4609/351/11182/5563	8
BP	GO:0035384	thioester biosynthetic process	8/903	45/18800	0.00121601	0.004521913	0.00229304	2182/6576/2181/5538/25874/84532/51703/109703458	8
BP	GO:0042551	neuron maturation	8/903	45/18800	0.00121601	0.004521913	0.00229304	23028/4653/718/1910/23787/351/596/6900	8
BP	GO:0046427	positive regulation of receptor signaling pathway via JAK-STAT	8/903	45/18800	0.00121601	0.004521913	0.00229304	2185/3569/1545/3815/51094/2149/7124/6352	8
BP	GO:0071616	acyl-CoA biosynthetic process	8/903	45/18800	0.00121601	0.004521913	0.00229304	2182/6576/2181/5538/25874/84532/51703/109703458	8
BP	GO:1990090	cellular response to nerve growth factor stimulus	8/903	45/18800	0.00121601	0.004521913	0.00229304	3309/7337/4803/351/4915/382/1398/627	8
BP	GO:0042475	odontogenesis of dentin-containing tooth	12/903	90/18800	0.001217139	0.004523174	0.00229368	2296/4804/8626/860/652/10468/5156/133/4982/5654/682/1435	12
BP	GO:0046916	cellular transition metal ion homeostasis	14/903	115/18800	0.001229413	0.004565823	0.002315306	1356/3162/3091/23516/6505/10539/48/4502/4609/4089/6647/351/654/8031	14
BP	GO:0198738	cell-cell signaling by wnt	37/903	454/18800	0.001242001	0.004609581	0.002337496	25937/4653/23291/6789/5518/2931/857/1277/4790/7474/7128/6662/5562/406/1910/5879/9314/10413/2247/351/5868/10146/1956/8324/2776/5563/27185/54949/1642/1000/81839/3728/3090/6714/1460/10399/1654	37
BP	GO:0055002	striated muscle cell development	10/903	67/18800	0.001281013	0.004721709	0.002394356	8837/4205/9948/5159/2318/4629/5156/4089/58/859	10
BP	GO:0055021	regulation of cardiac muscle tissue growth	10/903	67/18800	0.001281013	0.004721709	0.002394356	3479/2931/5997/10413/5950/2247/2539/7048/859/5600	10
BP	GO:0001946	lymphangiogenesis	5/903	18/18800	0.001282939	0.004721709	0.002394356	2324/2296/7075/7424/659	5
BP	GO:0002827	positive regulation of T-helper 1 type immune response	5/903	18/18800	0.001282939	0.004721709	0.002394356	8767/3554/8809/5321/3553	5
BP	GO:0007250	activation of NF-kappaB-inducing kinase activity	5/903	18/18800	0.001282939	0.004721709	0.002394356	8797/8795/7186/1116/7098	5
BP	GO:0010759	positive regulation of macrophage chemotaxis	5/903	18/18800	0.001282939	0.004721709	0.002394356	5594/719/1436/1435/6352	5
BP	GO:0030730	sequestering of triglyceride	5/903	18/18800	0.001282939	0.004721709	0.002394356	3553/5468/4023/5167/7124	5
BP	GO:0034138	toll-like receptor 3 signaling pathway	5/903	18/18800	0.001282939	0.004721709	0.002394356	857/7128/2150/7098/7124	5
BP	GO:0060391	positive regulation of SMAD protein signal transduction	5/903	18/18800	0.001282939	0.004721709	0.002394356	652/5468/4089/654/659	5
BP	GO:0060602	branch elongation of an epithelium	5/903	18/18800	0.001282939	0.004721709	0.002394356	2246/7474/652/6662/10413	5
BP	GO:0072077	renal vesicle morphogenesis	5/903	18/18800	0.001282939	0.004721709	0.002394356	6772/652/6662/3976/2668	5
BP	GO:0072234	metanephric nephron tubule development	5/903	18/18800	0.001282939	0.004721709	0.002394356	25937/6772/6662/3976/10413	5
BP	GO:0150079	negative regulation of neuroinflammatory response	5/903	18/18800	0.001282939	0.004721709	0.002394356	3479/7133/5788/9572/3949	5
BP	GO:0034205	amyloid-beta formation	9/903	56/18800	0.001297013	0.004760536	0.002414045	3479/2931/57142/4915/1859/5970/6667/23621/7124	9
BP	GO:0060337	type I interferon signaling pathway	9/903	56/18800	0.001297013	0.004760536	0.002414045	11140/7474/6772/103/3716/3429/4615/253943/5770	9
BP	GO:0009135	purine nucleoside diphosphate metabolic process	13/903	103/18800	0.001299311	0.004760536	0.002414045	3479/57103/3091/4967/2027/2597/5562/4609/351/2987/8573/11182/5563	13
BP	GO:0009179	purine ribonucleoside diphosphate metabolic process	13/903	103/18800	0.001299311	0.004760536	0.002414045	3479/57103/3091/4967/2027/2597/5562/4609/351/2987/8573/11182/5563	13
BP	GO:0010522	regulation of calcium ion transport into cytosol	13/903	103/18800	0.001299311	0.004760536	0.002414045	2534/477/578/2280/857/845/2185/4283/7009/5371/596/2149/801	13
BP	GO:0042102	positive regulation of T cell proliferation	13/903	103/18800	0.001299311	0.004760536	0.002414045	3479/5788/8767/29126/3553/3572/301/3569/6188/7048/3146/1604/6352	13
BP	GO:1905477	positive regulation of protein localization to membrane	13/903	103/18800	0.001299311	0.004760536	0.002414045	2534/5583/27113/2181/1956/2040/3745/382/3684/3265/10399/51024/7124	13
BP	GO:0021543	pallium development	18/903	169/18800	0.00130903	0.004790011	0.002428991	23028/114327/3091/1021/4967/7531/57142/6513/5901/4677/3480/1956/4915/27185/27089/1398/1000/23236	18
BP	GO:0048639	positive regulation of developmental growth	18/903	169/18800	0.00130903	0.004790011	0.002428991	3479/8829/2335/27230/4131/4803/10413/2247/27185/7048/5479/596/627/23236/1435/7490/51393/659	18
BP	GO:0002551	mast cell chemotaxis	4/903	11/18800	0.001330055	0.004805497	0.002436844	5880/7424/3815/2277	4
BP	GO:0007494	midgut development	4/903	11/18800	0.001330055	0.004805497	0.002436844	7474/8854/3158/1910	4
BP	GO:0010887	negative regulation of cholesterol storage	4/903	11/18800	0.001330055	0.004805497	0.002436844	10062/5468/19/1066	4
BP	GO:0034975	protein folding in endoplasmic reticulum	4/903	11/18800	0.001330055	0.004805497	0.002436844	3309/56605/821/2923	4
BP	GO:0042135	neurotransmitter catabolic process	4/903	11/18800	0.001330055	0.004805497	0.002436844	4129/43/3176/4128	4
BP	GO:0042447	hormone catabolic process	4/903	11/18800	0.001330055	0.004805497	0.002436844	1889/6696/3416/51170	4
BP	GO:0043084	penile erection	4/903	11/18800	0.001330055	0.004805497	0.002436844	1910/5028/5021/100	4
BP	GO:0044557	relaxation of smooth muscle	4/903	11/18800	0.001330055	0.004805497	0.002436844	5997/6647/3778/5592	4
BP	GO:0045472	response to ether	4/903	11/18800	0.001330055	0.004805497	0.002436844	64083/23367/80149/23236	4
BP	GO:0046598	positive regulation of viral entry into host cell	4/903	11/18800	0.001330055	0.004805497	0.002436844	920/3956/6737/3123	4
BP	GO:0046689	response to mercury ion	4/903	11/18800	0.001330055	0.004805497	0.002436844	6505/682/4155/358	4
BP	GO:0051561	positive regulation of mitochondrial calcium ion concentration	4/903	11/18800	0.001330055	0.004805497	0.002436844	10367/90550/10134/51024	4
BP	GO:0060601	lateral sprouting from an epithelium	4/903	11/18800	0.001330055	0.004805497	0.002436844	8626/7474/652/367	4
BP	GO:0071472	cellular response to salt stress	4/903	11/18800	0.001330055	0.004805497	0.002436844	7520/231/10367/358	4
BP	GO:0072110	glomerular mesangial cell proliferation	4/903	11/18800	0.001330055	0.004805497	0.002436844	8837/5159/652/7490	4
BP	GO:0072584	caveolin-mediated endocytosis	4/903	11/18800	0.001330055	0.004805497	0.002436844	5594/857/859/6714	4
BP	GO:0075294	positive regulation by symbiont of entry into host	4/903	11/18800	0.001330055	0.004805497	0.002436844	920/3956/6737/3123	4
BP	GO:0075522	IRES-dependent viral translational initiation	4/903	11/18800	0.001330055	0.004805497	0.002436844	7812/8661/6741/5094	4
BP	GO:1902065	response to L-glutamate	4/903	11/18800	0.001330055	0.004805497	0.002436844	2534/5111/7009/3480	4
BP	GO:1903897	regulation of PERK-mediated unfolded protein response	4/903	11/18800	0.001330055	0.004805497	0.002436844	3309/23645/55161/5770	4
BP	GO:0110053	regulation of actin filament organization	25/903	270/18800	0.001341863	0.004834885	0.002451747	4653/2006/51474/22998/9948/832/2017/6548/8829/7082/4233/5216/2185/5879/2934/5058/389/9530/2150/382/5734/6356/171024/5062/7114	25
BP	GO:0070509	calcium ion import	12/903	91/18800	0.00134207	0.004834885	0.002451747	2534/10367/6347/5159/7223/8573/286097/90550/6781/859/51393/6348	12
BP	GO:0090398	cellular senescence	12/903	91/18800	0.00134207	0.004834885	0.002451747	4904/1021/5602/7014/406/3480/5371/7157/1030/567/3265/5600	12
BP	GO:0030301	cholesterol transport	11/903	79/18800	0.001342413	0.004834885	0.002451747	10062/51474/338/857/4790/3949/948/5045/19/1645/1066	11
BP	GO:0046323	glucose import	11/903	79/18800	0.001342413	0.004834885	0.002451747	3479/4205/2931/6506/4780/6513/83667/6041/4609/5167/7124	11
BP	GO:0008643	carbohydrate transport	17/903	156/18800	0.001371721	0.004937331	0.002503697	3479/4205/2931/6506/4780/6513/3553/718/83667/6041/29988/4609/154091/11182/5167/7124/358	17
BP	GO:0035307	positive regulation of protein dephosphorylation	8/903	46/18800	0.001411041	0.005067312	0.002569609	4659/5788/23645/5159/5524/1003/5478/801	8
BP	GO:0035987	endodermal cell differentiation	8/903	46/18800	0.001411041	0.005067312	0.002569609	9555/3676/2335/1289/3685/4323/3678/3281	8
BP	GO:0085029	extracellular matrix assembly	8/903	46/18800	0.001411041	0.005067312	0.002569609	7075/4015/5768/6662/7837/4629/1278/3037	8
BP	GO:0010922	positive regulation of phosphatase activity	7/903	36/18800	0.001416687	0.005067312	0.002569609	4659/5788/23645/5159/5524/3673/801	7
BP	GO:0019934	cGMP-mediated signaling	7/903	36/18800	0.001416687	0.005067312	0.002569609	2185/948/1910/5139/4878/5592/358	7
BP	GO:0045652	regulation of megakaryocyte differentiation	7/903	36/18800	0.001416687	0.005067312	0.002569609	4015/5196/8364/554313/8370/8294/8367	7
BP	GO:0050931	pigment cell differentiation	7/903	36/18800	0.001416687	0.005067312	0.002569609	4254/7306/967/1910/3815/596/5167	7
BP	GO:0090504	epiboly	7/903	36/18800	0.001416687	0.005067312	0.002569609	960/1839/1289/1861/3491/389/3678	7
BP	GO:1903749	positive regulation of establishment of protein localization to mitochondrion	7/903	36/18800	0.001416687	0.005067312	0.002569609	10075/27113/2931/7323/5880/5562/9776	7
BP	GO:1905332	positive regulation of morphogenesis of an epithelium	7/903	36/18800	0.001416687	0.005067312	0.002569609	652/6662/3976/2247/2697/2668/367	7
BP	GO:0030010	establishment of cell polarity	16/903	143/18800	0.001421096	0.005076847	0.002574444	56603/23291/3320/64083/7474/2185/4131/3480/4478/2934/2697/382/1398/1003/10399/1639	16
BP	GO:0002444	myeloid leukocyte mediated immunity	13/903	104/18800	0.001421127	0.005076847	0.002574444	9948/3162/718/5880/3569/3815/2150/9188/1524/3684/4615/6284/6348	13
BP	GO:2000756	regulation of peptidyl-lysine acetylation	10/903	68/18800	0.001438493	0.005135679	0.002604278	672/9252/10664/3553/3976/5562/408/5371/4089/5563	10
BP	GO:0002708	positive regulation of lymphocyte mediated immunity	14/903	117/18800	0.00145408	0.005184858	0.002629216	5788/958/3554/8809/3553/718/7186/3569/567/64127/3916/3123/1604/7124	14
BP	GO:0015718	monocarboxylic acid transport	14/903	117/18800	0.00145408	0.005184858	0.002629216	4843/5321/3553/5562/301/948/4609/25874/9536/624/6578/1645/1066/7124	14
BP	GO:0001961	positive regulation of cytokine-mediated signaling pathway	9/903	57/18800	0.001475754	0.005245172	0.002659801	3091/8767/7474/3554/7186/834/54625/1435/837	9
BP	GO:0030219	megakaryocyte differentiation	9/903	57/18800	0.001475754	0.005245172	0.002659801	4015/1030/3815/5196/8364/554313/8370/8294/8367	9
BP	GO:0042306	regulation of protein import into nucleus	9/903	57/18800	0.001475754	0.005245172	0.002659801	5743/7341/652/5901/948/284/80149/3728/347	9
BP	GO:0043551	regulation of phosphatidylinositol 3-kinase activity	9/903	57/18800	0.001475754	0.005245172	0.002659801	2321/5159/7010/2185/5156/2247/3815/64127/6714	9
BP	GO:0048255	mRNA stabilization	9/903	57/18800	0.001475754	0.005245172	0.002659801	7812/4904/26986/3183/7186/3192/23367/2668/4615	9
BP	GO:0022404	molting cycle process	12/903	92/18800	0.00147741	0.005245172	0.002659801	4804/8626/7474/6615/6662/10468/91/4089/1956/596/5970/7124	12
BP	GO:0022405	hair cycle process	12/903	92/18800	0.00147741	0.005245172	0.002659801	4804/8626/7474/6615/6662/10468/91/4089/1956/596/5970/7124	12
BP	GO:0001570	vasculogenesis	11/903	80/18800	0.001490286	0.005287604	0.002681318	7075/857/5159/10413/3685/4915/133/7048/3037/947/7490	11
BP	GO:0060402	calcium ion transport into cytosol	18/903	171/18800	0.001496407	0.005296057	0.002685605	2534/477/578/5788/2280/857/845/2185/2247/4283/7009/5371/596/2149/2903/51393/801/6348	18
BP	GO:0002675	positive regulation of acute inflammatory response	6/903	27/18800	0.001500071	0.005296057	0.002685605	5743/3553/718/3572/3569/7124	6
BP	GO:0010758	regulation of macrophage chemotaxis	6/903	27/18800	0.001500071	0.005296057	0.002685605	5594/2185/719/1436/1435/6352	6
BP	GO:0010884	positive regulation of lipid storage	6/903	27/18800	0.001500071	0.005296057	0.002685605	338/4790/718/948/80149/4023	6
BP	GO:0071280	cellular response to copper ion	6/903	27/18800	0.001500071	0.005296057	0.002685605	4780/4502/351/23621/1616/358	6
BP	GO:1902883	negative regulation of response to oxidative stress	6/903	27/18800	0.001500071	0.005296057	0.002685605	3082/4233/135112/4780/7295/10399	6
BP	GO:1902932	positive regulation of alcohol biosynthetic process	6/903	27/18800	0.001500071	0.005296057	0.002685605	2246/5447/5562/654/5028/3269	6
BP	GO:2000108	positive regulation of leukocyte apoptotic process	6/903	27/18800	0.001500071	0.005296057	0.002685605	7474/29126/3620/301/7157/6352	6
BP	GO:0051592	response to calcium ion	16/903	144/18800	0.001529273	0.005395827	0.002736197	3309/4205/5641/857/7474/845/2185/5562/1393/3778/6529/5563/5179/8644/801/10628	16
BP	GO:0030510	regulation of BMP signaling pathway	13/903	105/18800	0.001552276	0.005473615	0.002775643	28996/7321/7323/7474/652/5468/10468/4089/3491/5654/2200/1003/659	13
BP	GO:0034765	regulation of ion transmembrane transport	38/903	476/18800	0.001558641	0.005492673	0.002785308	2534/477/2280/6548/6640/857/6347/7531/7341/5997/845/2185/3759/3306/7533/59272/81/967/4283/351/1393/2040/3778/3745/2539/1520/3752/9943/4878/6330/196527/2149/859/4697/801/7114/7124/84334	38
BP	GO:0032368	regulation of lipid transport	14/903	118/18800	0.001578659	0.005559793	0.002819344	10062/4790/5321/6696/3553/5468/3685/5045/9536/654/1622/51499/51703/51024	14
BP	GO:0007004	telomere maintenance via telomerase	10/903	69/18800	0.001611342	0.005667923	0.002874176	7520/3320/3183/5594/7014/3178/7013/3192/7203/6714	10
BP	GO:0032922	circadian regulation of gene expression	10/903	69/18800	0.001611342	0.005667923	0.002874176	4804/10075/196/9572/406/9575/5371/3192/2673/7150	10
BP	GO:0098773	skin epidermis development	12/903	93/18800	0.001623809	0.005705848	0.002893408	4804/8626/7474/6615/6662/10468/91/4089/1956/596/5970/7124	12
BP	GO:0002673	regulation of acute inflammatory response	8/903	47/18800	0.0016301	0.005705848	0.002893408	5743/3553/718/3572/1910/3569/9536/7124	8
BP	GO:0042220	response to cocaine	8/903	47/18800	0.0016301	0.005705848	0.002893408	3309/6505/6506/7337/2185/1393/6529/5021	8
BP	GO:0045601	regulation of endothelial cell differentiation	8/903	47/18800	0.0016301	0.005705848	0.002893408	7132/652/3553/6935/654/1003/23236/7124	8
BP	GO:0045646	regulation of erythrocyte differentiation	8/903	47/18800	0.0016301	0.005705848	0.002893408	3091/1021/3313/6772/116151/2113/91/567	8
BP	GO:0046717	acid secretion	8/903	47/18800	0.0016301	0.005705848	0.002893408	6446/5562/7223/4609/6529/5021/1066/7124	8
BP	GO:0090279	regulation of calcium ion import	8/903	47/18800	0.0016301	0.005705848	0.002893408	2534/6347/5159/8573/6781/859/51393/6348	8
BP	GO:1990089	response to nerve growth factor	8/903	47/18800	0.0016301	0.005705848	0.002893408	3309/7337/4803/351/4915/382/1398/627	8
BP	GO:0031333	negative regulation of protein-containing complex assembly	16/903	145/18800	0.001644288	0.005751994	0.002916808	2288/3309/832/5216/1410/29103/6662/5894/2934/1859/5734/1003/3146/6714/7114/1654	16
BP	GO:0006096	glycolytic process	11/903	81/18800	0.00165123	0.005772747	0.002927332	3479/57103/3091/4967/2027/2597/5562/4609/351/11182/5563	11
BP	GO:0015732	prostaglandin transport	5/903	19/18800	0.001672889	0.005802234	0.002942285	4843/5321/3553/9536/6578	5
BP	GO:0035728	response to hepatocyte growth factor	5/903	19/18800	0.001672889	0.005802234	0.002942285	3082/8829/5641/1398/5970	5
BP	GO:0043031	negative regulation of macrophage activation	5/903	19/18800	0.001672889	0.005802234	0.002942285	10062/5788/9572/3949/80149	5
BP	GO:0051797	regulation of hair follicle development	5/903	19/18800	0.001672889	0.005802234	0.002942285	4804/7474/10468/4089/7124	5
BP	GO:0051900	regulation of mitochondrial depolarization	5/903	19/18800	0.001672889	0.005802234	0.002942285	1634/4653/596/6714/10399	5
BP	GO:0060149	negative regulation of post-transcriptional gene silencing	5/903	19/18800	0.001672889	0.005802234	0.002942285	5468/7157/103/80149/7124	5
BP	GO:0060967	negative regulation of gene silencing by RNA	5/903	19/18800	0.001672889	0.005802234	0.002942285	5468/7157/103/80149/7124	5
BP	GO:0072087	renal vesicle development	5/903	19/18800	0.001672889	0.005802234	0.002942285	6772/652/6662/3976/2668	5
BP	GO:1900369	negative regulation of post-transcriptional gene silencing by RNA	5/903	19/18800	0.001672889	0.005802234	0.002942285	5468/7157/103/80149/7124	5
BP	GO:0006584	catecholamine metabolic process	9/903	58/18800	0.001673759	0.005802234	0.002942285	4129/6505/2034/2643/5409/3684/2903/4128/6817	9
BP	GO:0009712	catechol-containing compound metabolic process	9/903	58/18800	0.001673759	0.005802234	0.002942285	4129/6505/2034/2643/5409/3684/2903/4128/6817	9
BP	GO:0033619	membrane protein proteolysis	9/903	58/18800	0.001673759	0.005802234	0.002942285	7133/7077/7076/3553/102/5045/8720/23621/7124	9
BP	GO:0071357	cellular response to type I interferon	9/903	58/18800	0.001673759	0.005802234	0.002942285	11140/7474/6772/103/3716/3429/4615/253943/5770	9
BP	GO:0031112	positive regulation of microtubule polymerization or depolymerization	7/903	37/18800	0.001675886	0.005802234	0.002942285	4233/4131/5879/5058/6188/859/1639	7
BP	GO:0042596	fear response	7/903	37/18800	0.001675886	0.005802234	0.002942285	477/6505/1981/1977/596/5179/1803	7
BP	GO:1903580	positive regulation of ATP metabolic process	7/903	37/18800	0.001675886	0.005802234	0.002942285	3479/3091/5562/4609/351/5563/7114	7
BP	GO:0006090	pyruvate metabolic process	13/903	106/18800	0.001693299	0.005851902	0.002967471	3479/57103/3091/4967/2027/2597/3945/5562/4609/351/25874/11182/5563	13
BP	GO:0019395	fatty acid oxidation	13/903	106/18800	0.001693299	0.005851902	0.002967471	1891/6662/1892/5447/83667/5562/160428/285440/1376/51094/114757/126129/128	13
BP	GO:0062207	regulation of pattern recognition receptor signaling pathway	13/903	106/18800	0.001693299	0.005851902	0.002967471	330/10062/857/57142/7128/9572/948/7099/2150/7098/64127/3146/1654	13
BP	GO:0032890	regulation of organic acid transport	10/903	70/18800	0.001800642	0.006219115	0.003153683	477/5321/5997/3553/59272/9536/6529/51703/51024/7124	10
BP	GO:1902806	regulation of cell cycle G1/S phase transition	19/903	188/18800	0.001809578	0.006246211	0.003167423	637/328/835/6347/1981/3741/10197/301/9314/5371/7157/1956/1030/51499/596/91607/56892/23236/1654	19
BP	GO:0042129	regulation of T cell proliferation	18/903	174/18800	0.001819767	0.006277591	0.003183336	3479/7133/5788/8767/29126/652/3553/5880/3620/3572/301/3569/6188/7048/3146/3123/1604/6352	18
BP	GO:0034101	erythrocyte homeostasis	15/903	133/18800	0.001824757	0.006287227	0.003188222	28996/3162/3091/1021/3313/6772/2034/116151/652/2113/91/3815/2539/103/567	15
BP	GO:1903844	regulation of cellular response to transforming growth factor beta stimulus	15/903	133/18800	0.001824757	0.006287227	0.003188222	8837/3309/28996/2280/10273/857/4015/5468/7157/4089/1030/6935/5654/2200/859	15
BP	GO:0006757	ATP generation from ADP	11/903	82/18800	0.001826092	0.006288043	0.003188636	3479/57103/3091/4967/2027/2597/5562/4609/351/11182/5563	11
BP	GO:0000303	response to superoxide	6/903	28/18800	0.001832583	0.006295241	0.003192286	6649/4780/2643/948/6647/9973	6
BP	GO:0033688	regulation of osteoblast proliferation	6/903	28/18800	0.001832583	0.006295241	0.003192286	5610/4883/3685/3480/3491/596	6
BP	GO:0060512	prostate gland morphogenesis	6/903	28/18800	0.001832583	0.006295241	0.003192286	3371/8626/7474/652/6662/367	6
BP	GO:0090314	positive regulation of protein targeting to membrane	6/903	28/18800	0.001832583	0.006295241	0.003192286	2534/2040/3745/3684/3265/51024	6
BP	GO:0030195	negative regulation of blood coagulation	8/903	48/18800	0.00187521	0.006433948	0.003262624	7035/5327/5328/5156/710/947/7056/5592	8
BP	GO:0033628	regulation of cell adhesion mediated by integrin	8/903	48/18800	0.00187521	0.006433948	0.003262624	5328/3976/1545/5140/1398/100/1803/6352	8
BP	GO:0002711	positive regulation of T cell mediated immunity	9/903	59/18800	0.00189249	0.00648546	0.003288745	5788/3554/8809/3553/7186/3569/567/3123/1604	9
BP	GO:0043666	regulation of phosphoprotein phosphatase activity	9/903	59/18800	0.00189249	0.00648546	0.003288745	4659/5788/23645/2280/5159/5524/801/1460/7124	9
BP	GO:0003337	mesenchymal to epithelial transition involved in metanephros morphogenesis	4/903	12/18800	0.00191963	0.006512177	0.003302293	6772/652/3976/2668	4
BP	GO:0030656	regulation of vitamin metabolic process	4/903	12/18800	0.00191963	0.006512177	0.003302293	4790/6615/8644/7124	4
BP	GO:0031953	negative regulation of protein autophosphorylation	4/903	12/18800	0.00191963	0.006512177	0.003302293	5788/857/54206/5167	4
BP	GO:0032957	inositol trisphosphate metabolic process	4/903	12/18800	0.00191963	0.006512177	0.003302293	2185/5028/23236/3269	4
BP	GO:0032966	negative regulation of collagen biosynthetic process	4/903	12/18800	0.00191963	0.006512177	0.003302293	54206/3569/114757/4261	4
BP	GO:0061052	negative regulation of cell growth involved in cardiac muscle cell development	4/903	12/18800	0.00191963	0.006512177	0.003302293	2931/5997/2539/859	4
BP	GO:0061517	macrophage proliferation	4/903	12/18800	0.00191963	0.006512177	0.003302293	5594/90865/1436/1435	4
BP	GO:0070493	thrombin-activated receptor signaling pathway	4/903	12/18800	0.00191963	0.006512177	0.003302293	4233/1609/2150/2149	4
BP	GO:0072182	regulation of nephron tubule epithelial cell differentiation	4/903	12/18800	0.00191963	0.006512177	0.003302293	25937/6772/3976/10413	4
BP	GO:0072537	fibroblast activation	4/903	12/18800	0.00191963	0.006512177	0.003302293	59/5159/114757/23765	4
BP	GO:0090205	positive regulation of cholesterol metabolic process	4/903	12/18800	0.00191963	0.006512177	0.003302293	2246/5447/5562/1066	4
BP	GO:0097531	mast cell migration	4/903	12/18800	0.00191963	0.006512177	0.003302293	5880/7424/3815/2277	4
BP	GO:0140052	cellular response to oxidised low-density lipoprotein particle stimulus	4/903	12/18800	0.00191963	0.006512177	0.003302293	968/948/7099/4615	4
BP	GO:1900152	negative regulation of nuclear-transcribed mRNA catabolic process	deadenylation-dependent decay	4/903	12/18800	0.00191963	0.006512177	0.003302293	7812/4904/26986/3192	4
BP	GO:1900227	positive regulation of NLRP3 inflammasome complex assembly	4/903	12/18800	0.00191963	0.006512177	0.003302293	948/7099/4615/1654	4
BP	GO:1902337	regulation of apoptotic process involved in morphogenesis	4/903	12/18800	0.00191963	0.006512177	0.003302293	7133/2296/7132/7421	4
BP	GO:2000628	regulation of miRNA metabolic process	4/903	12/18800	0.00191963	0.006512177	0.003302293	4790/80149/5970/3265	4
BP	GO:1903052	positive regulation of proteolysis involved in cellular protein catabolic process	15/903	134/18800	0.00196588	0.006665126	0.003379853	9817/5716/10273/6923/2931/857/1075/7341/4780/2185/27185/5702/859/10134/10399	15
BP	GO:0001990	regulation of systemic arterial blood pressure by hormone	7/903	38/18800	0.001970478	0.006668863	0.003381748	1522/1889/59272/1910/2150/5021/2149	7
BP	GO:0035337	fatty-acyl-CoA metabolic process	7/903	38/18800	0.001970478	0.006668863	0.003381748	2182/6576/2181/5538/51703/390916/109703458	7
BP	GO:1901661	quinone metabolic process	7/903	38/18800	0.001970478	0.006668863	0.003381748	231/1646/873/2232/1645/8644/160760	7
BP	GO:0006402	mRNA catabolic process	22/903	233/18800	0.00198537	0.006715289	0.00340529	5976/7812/4904/26986/54890/3183/4670/328/1655/79072/7186/79899/6041/6741/3192/4343/23367/80149/2668/4615/2081/253943	22
BP	GO:0009308	amine metabolic process	14/903	121/18800	0.002006852	0.006777172	0.003436671	4129/6505/4953/2034/3620/8639/2643/5409/3176/23657/3684/2903/4128/6817	14
BP	GO:0061387	regulation of extent of cell growth	13/903	108/18800	0.002007218	0.006777172	0.003436671	2017/1808/8829/7474/57142/2335/6696/4131/4803/27185/627/51393/659	13
BP	GO:2000060	positive regulation of ubiquitin-dependent protein catabolic process	13/903	108/18800	0.002007218	0.006777172	0.003436671	9817/5716/10273/6923/2931/857/7341/4780/2185/27185/859/10134/10399	13
BP	GO:0032412	regulation of ion transmembrane transporter activity	24/903	263/18800	0.002012669	0.006791572	0.003443973	477/2280/6548/857/6347/7531/7341/845/2185/3306/7533/81/351/1393/2040/1520/9943/4878/6330/859/4697/801/7114/84334	24
BP	GO:1903311	regulation of mRNA metabolic process	26/903	294/18800	0.002084653	0.007030329	0.003565046	5976/7812/4904/26986/54890/3183/6732/4670/328/1655/4928/4691/3181/79072/7186/79899/3178/6041/3192/4343/23367/1859/80149/2668/4615/253943	26
BP	GO:0046324	regulation of glucose import	9/903	60/18800	0.00213346	0.007165328	0.003633503	3479/4205/2931/6506/4780/6041/4609/5167/7124	9
BP	GO:0030150	protein import into mitochondrial matrix	5/903	20/18800	0.002143209	0.007165328	0.003633503	29103/140823/10245/134266/51025	5
BP	GO:0045655	regulation of monocyte differentiation	5/903	20/18800	0.002143209	0.007165328	0.003633503	920/1021/4609/1435/3123	5
BP	GO:0061050	regulation of cell growth involved in cardiac muscle cell development	5/903	20/18800	0.002143209	0.007165328	0.003633503	3479/2931/5997/2539/859	5
BP	GO:0070233	negative regulation of T cell apoptotic process	5/903	20/18800	0.002143209	0.007165328	0.003633503	3091/652/3620/100/6352	5
BP	GO:0072170	metanephric tubule development	5/903	20/18800	0.002143209	0.007165328	0.003633503	25937/6772/6662/3976/10413	5
BP	GO:0090026	positive regulation of monocyte chemotaxis	5/903	20/18800	0.002143209	0.007165328	0.003633503	5641/1524/196527/3146/6352	5
BP	GO:0090201	negative regulation of release of cytochrome c from mitochondria	5/903	20/18800	0.002143209	0.007165328	0.003633503	3479/3082/5716/27069/51499	5
BP	GO:0097623	potassium ion export across plasma membrane	5/903	20/18800	0.002143209	0.007165328	0.003633503	3741/3745/3752/4878/196527	5
BP	GO:1900225	regulation of NLRP3 inflammasome complex assembly	5/903	20/18800	0.002143209	0.007165328	0.003633503	5610/948/7099/4615/1654	5
BP	GO:1902074	response to salt	5/903	20/18800	0.002143209	0.007165328	0.003633503	3309/3178/1910/80149/1616	5
BP	GO:1903204	negative regulation of oxidative stress-induced neuron death	5/903	20/18800	0.002143209	0.007165328	0.003633503	3091/135112/4841/23657/10399	5
BP	GO:1903206	negative regulation of hydrogen peroxide-induced cell death	5/903	20/18800	0.002143209	0.007165328	0.003633503	3082/4233/4780/7295/10399	5
BP	GO:2001014	regulation of skeletal muscle cell differentiation	5/903	20/18800	0.002143209	0.007165328	0.003633503	56603/2817/1655/57486/406	5
BP	GO:0008038	neuron recognition	8/903	49/18800	0.002148472	0.007165328	0.003633503	8829/57142/23022/351/7534/2596/682/6900	8
BP	GO:0010862	positive regulation of pathway-restricted SMAD protein phosphorylation	8/903	49/18800	0.002148472	0.007165328	0.003633503	652/9518/5468/4089/654/7048/659/1460	8
BP	GO:1900047	negative regulation of hemostasis	8/903	49/18800	0.002148472	0.007165328	0.003633503	7035/5327/5328/5156/710/947/7056/5592	8
BP	GO:1904894	positive regulation of receptor signaling pathway via STAT	8/903	49/18800	0.002148472	0.007165328	0.003633503	2185/3569/1545/3815/51094/2149/7124/6352	8
BP	GO:1990928	response to amino acid starvation	8/903	49/18800	0.002148472	0.007165328	0.003633503	355/5610/5594/83667/1965/83939/23367/9451	8
BP	GO:0007043	cell-cell junction assembly	16/903	149/18800	0.002179557	0.007264766	0.003683927	5583/9948/7082/857/6615/3553/59272/2697/389/1000/3728/1003/5062/2701/7124/5175	16
BP	GO:0034446	substrate adhesion-dependent cell spreading	13/903	109/18800	0.002181287	0.007266301	0.003684706	4653/8829/3676/2335/7010/81/5879/3685/8324/1398/3037/55920/6714	13
BP	GO:0034767	positive regulation of ion transmembrane transport	17/903	163/18800	0.002205233	0.00733753	0.003720825	6548/6347/7341/3759/3306/59272/81/4283/2539/1520/4878/196527/2149/4697/801/7114/84334	17
BP	GO:0050680	negative regulation of epithelial cell proliferation	17/903	163/18800	0.002205233	0.00733753	0.003720825	4804/2321/1021/857/6347/7421/7474/6772/652/6662/5468/5176/8573/1030/567/367/7124	17
BP	GO:0000305	response to oxygen radical	6/903	29/18800	0.002218037	0.007345963	0.003725102	6649/4780/2643/948/6647/9973	6
BP	GO:0002825	regulation of T-helper 1 type immune response	6/903	29/18800	0.002218037	0.007345963	0.003725102	8767/3554/8809/5321/3553/301	6
BP	GO:0010453	regulation of cell fate commitment	6/903	29/18800	0.002218037	0.007345963	0.003725102	7474/84695/652/2247/8324/367	6
BP	GO:0015813	L-glutamate transmembrane transport	6/903	29/18800	0.002218037	0.007345963	0.003725102	477/6505/6506/23657/2911/7124	6
BP	GO:0030212	hyaluronan metabolic process	6/903	29/18800	0.002218037	0.007345963	0.003725102	960/4790/3553/2247/1213/3037	6
BP	GO:0060441	epithelial tube branching involved in lung morphogenesis	6/903	29/18800	0.002218037	0.007345963	0.003725102	1522/652/6662/3845/10413/7124	6
BP	GO:0061082	myeloid leukocyte cytokine production	6/903	29/18800	0.002218037	0.007345963	0.003725102	3162/7474/948/7099/3815/9188	6
BP	GO:0099625	ventricular cardiac muscle cell membrane repolarization	6/903	29/18800	0.002218037	0.007345963	0.003725102	9948/6640/2697/3752/6330/859	6
BP	GO:0001523	retinoid metabolic process	11/903	84/18800	0.002221114	0.00734765	0.003725958	56603/10170/231/8854/1545/5950/285440/1645/8644/125/128	11
BP	GO:0010921	regulation of phosphatase activity	11/903	84/18800	0.002221114	0.00734765	0.003725958	4659/5788/23645/2280/5159/5524/9530/3673/801/1460/7124	11
BP	GO:0033143	regulation of intracellular steroid hormone receptor signaling pathway	10/903	72/18800	0.002233122	0.007378842	0.003741775	23028/672/8626/1655/406/9575/10413/5058/367/6714	10
BP	GO:0072078	nephron tubule morphogenesis	10/903	72/18800	0.002233122	0.007378842	0.003741775	2246/652/6662/4609/2247/4089/2668/596/7490/5087	10
BP	GO:0006164	purine nucleotide biosynthetic process	19/903	192/18800	0.002303581	0.007594187	0.003850975	4843/2182/6576/2181/5538/272/4609/25874/2987/84532/10632/521/4878/100/51703/7114/4830/9551/109703458	19
BP	GO:0045664	regulation of neuron differentiation	19/903	192/18800	0.002303581	0.007594187	0.003850975	1808/1656/1981/652/6662/7533/4131/4803/1910/351/6935/1977/654/567/7532/596/627/6900/5087	19
BP	GO:0071634	regulation of transforming growth factor beta production	7/903	39/18800	0.002303601	0.007594187	0.003850975	5743/3091/2335/3685/5045/4089/947	7
BP	GO:1904994	regulation of leukocyte adhesion to vascular endothelial cell	7/903	39/18800	0.002303601	0.007594187	0.003850975	10725/3676/2113/3569/9314/5970/7124	7
BP	GO:0002532	production of molecular mediator involved in inflammatory response	12/903	97/18800	0.002333789	0.007681048	0.003895022	4843/3091/948/3569/7099/27250/80149/64127/4615/23765/347/7124	12
BP	GO:0010596	negative regulation of endothelial cell migration	12/903	97/18800	0.002333789	0.007681048	0.003895022	6915/1634/285/5468/5176/9314/2247/6781/3728/3146/1460/7124	12
BP	GO:0010675	regulation of cellular carbohydrate metabolic process	16/903	150/18800	0.002333976	0.007681048	0.003895022	3479/57103/2931/3953/2185/57486/83667/7157/1609/51094/1642/5028/57001/3269/6714/5167	16
BP	GO:0032233	positive regulation of actin filament bundle assembly	9/903	61/18800	0.002398238	0.007874421	0.00399308	4653/22998/8829/5216/5879/5058/389/9530/171024	9
BP	GO:0032387	negative regulation of intracellular transport	9/903	61/18800	0.002398238	0.007874421	0.00399308	1410/7341/9972/4131/948/7295/284/9530/347	9
BP	GO:1903409	reactive oxygen species biosynthetic process	9/903	61/18800	0.002398238	0.007874421	0.00399308	8837/2534/4129/50507/948/7099/6647/255027/84334	9
BP	GO:1904589	regulation of protein import	9/903	61/18800	0.002398238	0.007874421	0.00399308	5743/7341/652/5901/948/284/80149/3728/347	9
BP	GO:2000177	regulation of neural precursor cell proliferation	11/903	85/18800	0.002443118	0.008017182	0.004065474	23028/3091/5764/7474/10763/2247/7157/7424/27185/1524/1000	11
BP	GO:1903747	regulation of establishment of protein localization to mitochondrion	8/903	50/18800	0.00245206	0.008041915	0.004078016	10075/27113/2931/7323/5880/5562/9530/9776	8
BP	GO:0016239	positive regulation of macroautophagy	10/903	73/18800	0.002478664	0.008124509	0.004119899	1634/3162/9517/3091/8767/83667/26353/23367/5563/64127	10
BP	GO:0030218	erythrocyte differentiation	14/903	124/18800	0.002527029	0.008278299	0.004197885	28996/3091/1021/3313/6772/2034/116151/652/2113/91/3815/2539/103/567	14
BP	GO:0006721	terpenoid metabolic process	12/903	98/18800	0.002546037	0.00832627	0.004222211	56603/10170/231/8854/3158/1545/5950/285440/1645/8644/125/128	12
BP	GO:0032479	regulation of type I interferon production	12/903	98/18800	0.002546037	0.00832627	0.004222211	3320/8767/2597/6772/6737/7099/10146/5966/7098/929/4615/1654	12
BP	GO:0032606	type I interferon production	12/903	98/18800	0.002546037	0.00832627	0.004222211	3320/8767/2597/6772/6737/7099/10146/5966/7098/929/4615/1654	12
BP	GO:0046632	alpha-beta T cell differentiation	13/903	111/18800	0.00256672	0.008389115	0.004254079	8767/84695/8809/301/1514/3569/7048/80149/5734/596/3146/3123/100	13
BP	GO:0006997	nucleus organization	15/903	138/18800	0.002624426	0.008572826	0.004347238	28996/6732/4928/57142/7341/9972/22927/3021/2113/1861/5371/23165/3020/1104/1639	15
BP	GO:0019886	antigen processing and presentation of exogenous peptide antigen via MHC class II	6/903	30/18800	0.002661536	0.008633655	0.004378084	5641/1509/1514/1520/567/3123	6
BP	GO:0043032	positive regulation of macrophage activation	6/903	30/18800	0.002661536	0.008633655	0.004378084	1075/7474/5321/7099/90865/6348	6
BP	GO:0090140	regulation of mitochondrial fission	6/903	30/18800	0.002661536	0.008633655	0.004378084	1634/10928/5468/56907/90550/51024	6
BP	GO:0090151	establishment of protein localization to mitochondrial membrane	6/903	30/18800	0.002661536	0.008633655	0.004378084	3320/27113/140823/26515/26519/3308	6
BP	GO:0001973	G protein-coupled adenosine receptor signaling pathway	4/903	13/18800	0.002668115	0.008633655	0.004378084	55/5028/6900/100	4
BP	GO:0010713	negative regulation of collagen metabolic process	4/903	13/18800	0.002668115	0.008633655	0.004378084	54206/3569/114757/4261	4
BP	GO:0010745	negative regulation of macrophage derived foam cell differentiation	4/903	13/18800	0.002668115	0.008633655	0.004378084	10062/5468/3685/19	4
BP	GO:0035588	G protein-coupled purinergic receptor signaling pathway	4/903	13/18800	0.002668115	0.008633655	0.004378084	55/5028/6900/100	4
BP	GO:0042659	regulation of cell fate specification	4/903	13/18800	0.002668115	0.008633655	0.004378084	7474/2247/8324/367	4
BP	GO:0042921	glucocorticoid receptor signaling pathway	4/903	13/18800	0.002668115	0.008633655	0.004378084	2908/7533/406/9575	4
BP	GO:0051775	response to redox state	4/903	13/18800	0.002668115	0.008633655	0.004378084	406/9575/23657/128	4
BP	GO:0061744	motor behavior	4/903	13/18800	0.002668115	0.008633655	0.004378084	6505/5562/1803/1639	4
BP	GO:0070572	positive regulation of neuron projection regeneration	4/903	13/18800	0.002668115	0.008633655	0.004378084	3082/8428/5764/3480	4
BP	GO:0072683	T cell extravasation	4/903	13/18800	0.002668115	0.008633655	0.004378084	3683/3383/6347/1398	4
BP	GO:0090030	regulation of steroid hormone biosynthetic process	4/903	13/18800	0.002668115	0.008633655	0.004378084	5447/3480/1609/654	4
BP	GO:1904748	regulation of apoptotic process involved in development	4/903	13/18800	0.002668115	0.008633655	0.004378084	7133/2296/7132/7421	4
BP	GO:0016052	carbohydrate catabolic process	16/903	152/18800	0.002670203	0.008633655	0.004378084	3479/57103/3091/2931/4967/2027/2597/2820/5562/4609/7157/351/55347/11182/5563/2990	16
BP	GO:0070507	regulation of microtubule cytoskeleton organization	16/903	152/18800	0.002670203	0.008633655	0.004378084	2288/10039/4233/4131/5562/5879/1213/5058/6188/3192/1859/5563/1003/859/1778/1639	16
BP	GO:0000266	mitochondrial fission	7/903	40/18800	0.002678489	0.008645794	0.00438424	1634/10928/9650/5468/56907/90550/51024	7
BP	GO:0007007	inner mitochondrial membrane organization	7/903	40/18800	0.002678489	0.008645794	0.00438424	54927/3313/140823/26515/26519/4609/27069	7
BP	GO:0071392	cellular response to estradiol stimulus	7/903	40/18800	0.002678489	0.008645794	0.00438424	8837/116151/8202/3480/1393/1956/3673	7
BP	GO:0046364	monosaccharide biosynthetic process	11/903	86/18800	0.002682731	0.008651711	0.00438724	231/6576/23516/3953/57486/83667/5950/1609/2539/1642/57001	11
BP	GO:0030199	collagen fibril organization	9/903	62/18800	0.002688444	0.008651711	0.00438724	2296/1277/4015/84695/7837/1289/1545/4921/1278	9
BP	GO:0042255	ribosome assembly	9/903	62/18800	0.002688444	0.008651711	0.00438724	7520/6175/6122/6135/83939/6134/6232/64963/1654	9
BP	GO:0006067	ethanol metabolic process	5/903	21/18800	0.002702998	0.008651711	0.00438724	221/84532/6817/125/128	5
BP	GO:0030502	negative regulation of bone mineralization	5/903	21/18800	0.002702998	0.008651711	0.00438724	3091/2185/6662/5167/6348	5
BP	GO:0032727	positive regulation of interferon-alpha production	5/903	21/18800	0.002702998	0.008651711	0.00438724	8767/6772/7099/7098/1654	5
BP	GO:0035809	regulation of urine volume	5/903	21/18800	0.002702998	0.008651711	0.00438724	231/4883/1910/133/3037	5
BP	GO:0044241	lipid digestion	5/903	21/18800	0.002702998	0.008651711	0.00438724	51474/3949/948/1645/56624	5
BP	GO:0046716	muscle cell cellular homeostasis	5/903	21/18800	0.002702998	0.008651711	0.00438724	3920/3091/4015/6647/859	5
BP	GO:0051767	nitric-oxide synthase biosynthetic process	5/903	21/18800	0.002702998	0.008651711	0.00438724	6347/6772/7099/90865/64127	5
BP	GO:0051769	regulation of nitric-oxide synthase biosynthetic process	5/903	21/18800	0.002702998	0.008651711	0.00438724	6347/6772/7099/90865/64127	5
BP	GO:0051882	mitochondrial depolarization	5/903	21/18800	0.002702998	0.008651711	0.00438724	1634/4653/596/6714/10399	5
BP	GO:0071731	response to nitric oxide	5/903	21/18800	0.002702998	0.008651711	0.00438724	8837/7186/7295/1398/358	5
BP	GO:0072243	metanephric nephron epithelium development	5/903	21/18800	0.002702998	0.008651711	0.00438724	25937/6772/6662/3976/10413	5
BP	GO:0090141	positive regulation of mitochondrial fission	5/903	21/18800	0.002702998	0.008651711	0.00438724	1634/10928/56907/90550/51024	5
BP	GO:0015908	fatty acid transport	12/903	99/18800	0.002773732	0.00887315	0.004499531	5321/6513/2181/3553/5468/301/948/9536/1376/624/51703/51024	12
BP	GO:0009185	ribonucleoside diphosphate metabolic process	13/903	112/18800	0.002779369	0.008876301	0.004501129	3479/57103/3091/4967/2027/2597/5562/4609/351/2987/8573/11182/5563	13
BP	GO:0010633	negative regulation of epithelial cell migration	13/903	112/18800	0.002779369	0.008876301	0.004501129	6915/1634/285/5468/5176/9314/2247/6781/51094/3728/3146/1460/7124	13
BP	GO:0021987	cerebral cortex development	13/903	112/18800	0.002779369	0.008876301	0.004501129	23028/114327/3091/7531/57142/6513/4677/1956/4915/27185/1398/1000/23236	13
BP	GO:0008347	glial cell migration	8/903	51/18800	0.00278822	0.008884735	0.004505405	6347/57142/4323/27185/1524/5028/1435/6348	8
BP	GO:0045778	positive regulation of ossification	8/903	51/18800	0.00278822	0.008884735	0.004505405	490/5764/7474/652/3491/654/196527/659	8
BP	GO:0050982	detection of mechanical stimulus	8/903	51/18800	0.00278822	0.008884735	0.004505405	2534/3815/3673/1000/3728/859/23621/7124	8
BP	GO:0072091	regulation of stem cell proliferation	8/903	51/18800	0.00278822	0.008884735	0.004505405	23028/4254/5610/5788/10413/7424/2697/3192	8
BP	GO:0009165	nucleotide biosynthetic process	23/903	255/18800	0.002860523	0.009110056	0.004619665	4843/2182/6576/2181/5740/3620/5538/272/129607/4609/25874/2987/84532/10632/521/4878/84875/100/51703/7114/4830/9551/109703458	23
BP	GO:0016101	diterpenoid metabolic process	11/903	87/18800	0.002940948	0.00935058	0.004741633	56603/10170/231/8854/1545/5950/285440/1645/8644/125/128	11
BP	GO:0035023	regulation of Rho protein signal transduction	11/903	87/18800	0.002940948	0.00935058	0.004741633	10928/4653/8829/4233/5159/5894/5879/408/2150/19/2149	11
BP	GO:0055017	cardiac muscle tissue growth	11/903	87/18800	0.002940948	0.00935058	0.004741633	3479/2296/2931/5997/10413/5950/2247/2539/7048/859/5600	11
BP	GO:0007219	Notch signaling pathway	18/903	182/18800	0.002981567	0.009474462	0.004804453	2296/6400/8626/1021/6615/6662/3741/3572/408/10413/102/351/4323/3815/7048/64127/56892/6714	18
BP	GO:0006767	water-soluble vitamin metabolic process	9/903	63/18800	0.003005747	0.009540703	0.004838044	55/4363/55163/6513/160428/166785/249/55788/686	9
BP	GO:0071806	protein transmembrane transport	9/903	63/18800	0.003005747	0.009540703	0.004838044	3309/5193/29103/140823/10245/1910/134266/19/51025	9
BP	GO:0031341	regulation of cell killing	12/903	100/18800	0.003017683	0.009573282	0.004854564	3075/4843/5788/3383/2150/567/1398/1524/3684/3916/3123/1604	12
BP	GO:0006278	RNA-templated DNA biosynthetic process	10/903	75/18800	0.003034546	0.009610796	0.004873587	7520/3320/3183/5594/7014/3178/7013/3192/7203/6714	10
BP	GO:0045685	regulation of glial cell differentiation	10/903	75/18800	0.003034546	0.009610796	0.004873587	7133/9948/23405/5764/9572/3976/3949/3572/3569/6900	10
BP	GO:0070227	lymphocyte apoptotic process	10/903	75/18800	0.003034546	0.009610796	0.004873587	355/578/3091/7474/29126/652/3620/7157/100/6352	10
BP	GO:0006458	'de novo' protein folding	7/903	41/18800	0.003098469	0.009786169	0.004962518	3309/2280/3313/3306/3337/1861/51182	7
BP	GO:0010463	mesenchymal cell proliferation	7/903	41/18800	0.003098469	0.009786169	0.004962518	7474/6772/652/6662/4609/6935/7048	7
BP	GO:0021879	forebrain neuron differentiation	7/903	41/18800	0.003098469	0.009786169	0.004962518	8829/4967/23314/27185/27089/567/1436	7
BP	GO:0045124	regulation of bone resorption	7/903	41/18800	0.003098469	0.009786169	0.004962518	952/7128/6696/3569/4982/1436/6714	7
BP	GO:1902742	apoptotic process involved in development	7/903	41/18800	0.003098469	0.009786169	0.004962518	7133/578/2296/7132/1410/7421/3491	7
BP	GO:1901293	nucleoside phosphate biosynthetic process	23/903	257/18800	0.003154591	0.00995181	0.005046514	4843/2182/6576/2181/5740/3620/5538/272/129607/4609/25874/2987/84532/10632/521/4878/84875/100/51703/7114/4830/9551/109703458	23
BP	GO:0033137	negative regulation of peptidyl-serine phosphorylation	6/903	31/18800	0.003168303	0.00995181	0.005046514	3082/578/857/152559/624/10399	6
BP	GO:0035066	positive regulation of histone acetylation	6/903	31/18800	0.003168303	0.00995181	0.005046514	672/9252/3553/3976/408/4089	6
BP	GO:0035767	endothelial cell chemotaxis	6/903	31/18800	0.003168303	0.00995181	0.005046514	8829/5641/4233/2246/2247/7114	6
BP	GO:0048384	retinoic acid receptor signaling pathway	6/903	31/18800	0.003168303	0.00995181	0.005046514	56603/8854/81/5468/5371/8644	6
BP	GO:0048710	regulation of astrocyte differentiation	6/903	31/18800	0.003168303	0.00995181	0.005046514	9572/3976/3949/3572/3569/6900	6
BP	GO:0060390	regulation of SMAD protein signal transduction	6/903	31/18800	0.003168303	0.00995181	0.005046514	25937/652/5468/4089/654/659	6
BP	GO:0098868	bone growth	6/903	31/18800	0.003168303	0.00995181	0.005046514	3953/6662/5447/6781/4921/7048	6
BP	GO:2000406	positive regulation of T cell migration	6/903	31/18800	0.003168303	0.00995181	0.005046514	7474/3676/102/351/9943/6352	6
BP	GO:2000648	positive regulation of stem cell proliferation	6/903	31/18800	0.003168303	0.00995181	0.005046514	23028/4254/5788/7424/2697/3192	6
BP	GO:1902904	negative regulation of supramolecular fiber organization	17/903	169/18800	0.003223305	0.010119022	0.005131306	2288/4653/51474/832/7082/4233/5216/1410/3949/4131/4089/2934/1859/1003/5062/859/7114	17
BP	GO:0043271	negative regulation of ion transport	16/903	155/18800	0.00324912	0.010194471	0.005169566	477/4129/5743/857/7531/7341/5997/845/2185/7009/6781/596/9943/859/801/7124	16
BP	GO:0032507	maintenance of protein location in cell	9/903	64/18800	0.00335186	0.010489363	0.005319104	920/3309/857/64083/7295/5371/2934/3192/7114	9
BP	GO:0006925	inflammatory cell apoptotic process	5/903	22/18800	0.003361435	0.010489363	0.005319104	301/1514/3569/23657/64127	5
BP	GO:0010829	negative regulation of glucose transmembrane transport	5/903	22/18800	0.003361435	0.010489363	0.005319104	2931/3553/4609/5167/7124	5
BP	GO:0033617	mitochondrial cytochrome c oxidase assembly	5/903	22/18800	0.003361435	0.010489363	0.005319104	79072/6834/84987/100303755/84334	5
BP	GO:0034104	negative regulation of tissue remodeling	5/903	22/18800	0.003361435	0.010489363	0.005319104	952/7128/5468/3569/4982	5
BP	GO:0044346	fibroblast apoptotic process	5/903	22/18800	0.003361435	0.010489363	0.005319104	637/578/8626/4609/7157	5
BP	GO:0044546	NLRP3 inflammasome complex assembly	5/903	22/18800	0.003361435	0.010489363	0.005319104	5610/948/7099/4615/1654	5
BP	GO:0061081	positive regulation of myeloid leukocyte cytokine production involved in immune response	5/903	22/18800	0.003361435	0.010489363	0.005319104	7474/948/7099/3815/9188	5
BP	GO:1901032	negative regulation of response to reactive oxygen species	5/903	22/18800	0.003361435	0.010489363	0.005319104	3082/4233/4780/7295/10399	5
BP	GO:1902644	tertiary alcohol metabolic process	5/903	22/18800	0.003361435	0.010489363	0.005319104	231/1609/1646/1645/8644	5
BP	GO:0045931	positive regulation of mitotic cell cycle	14/903	128/18800	0.003388507	0.010568079	0.005359021	5641/328/1981/3306/3741/301/351/1956/1977/8877/55920/23236/5087/1654	14
BP	GO:0009152	purine ribonucleotide biosynthetic process	17/903	170/18800	0.003425888	0.010678843	0.005415189	2182/6576/2181/5538/272/4609/25874/84532/10632/521/4878/100/51703/7114/4830/9551/109703458	17
BP	GO:0045598	regulation of fat cell differentiation	15/903	142/18800	0.003455514	0.010765329	0.005459045	25937/5743/7494/6789/7474/9572/5468/406/3569/10413/3192/80149/4023/5167/7124	15
BP	GO:0001776	leukocyte homeostasis	11/903	89/18800	0.003517315	0.010945946	0.005550635	355/578/4254/3091/7128/301/3569/23657/596/3146/100	11
BP	GO:0044070	regulation of anion transport	11/903	89/18800	0.003517315	0.010945946	0.005550635	477/5321/5997/3553/59272/5562/9536/6529/6781/1066/7124	11
BP	GO:0001906	cell killing	18/903	185/18800	0.003552643	0.011036373	0.00559649	3075/4843/5788/3383/1075/2597/718/140823/2150/567/1398/1524/3684/4615/3916/10383/3123/1604	18
BP	GO:0010717	regulation of epithelial to mesenchymal transition	12/903	102/18800	0.003557715	0.011036373	0.00559649	25937/2296/1277/6615/652/3553/3569/4089/51094/7048/54949/348262	12
BP	GO:0030501	positive regulation of bone mineralization	7/903	42/18800	0.003566947	0.011036373	0.00559649	490/5764/652/3491/654/196527/659	7
BP	GO:0030574	collagen catabolic process	7/903	42/18800	0.003566947	0.011036373	0.00559649	1514/5045/1513/4323/1520/1508/4312	7
BP	GO:0034142	toll-like receptor 4 signaling pathway	7/903	42/18800	0.003566947	0.011036373	0.00559649	10062/8767/7128/9572/7099/2150/929	7
BP	GO:2000249	regulation of actin cytoskeleton reorganization	7/903	42/18800	0.003566947	0.011036373	0.00559649	8829/7082/7010/2185/5156/3265/1436	7
BP	GO:0006999	nuclear pore organization	4/903	14/18800	0.003594583	0.011036373	0.00559649	4928/57142/9972/23165	4
BP	GO:0010958	regulation of amino acid import across plasma membrane	4/903	14/18800	0.003594583	0.011036373	0.00559649	477/5997/59272/7124	4
BP	GO:0030007	cellular potassium ion homeostasis	4/903	14/18800	0.003594583	0.011036373	0.00559649	477/478/3759/3778	4
BP	GO:0030213	hyaluronan biosynthetic process	4/903	14/18800	0.003594583	0.011036373	0.00559649	4790/3553/1213/3037	4
BP	GO:0031958	corticosteroid receptor signaling pathway	4/903	14/18800	0.003594583	0.011036373	0.00559649	2908/7533/406/9575	4
BP	GO:0036151	phosphatidylcholine acyl-chain remodeling	4/903	14/18800	0.003594583	0.011036373	0.00559649	10062/8605/5321/1622	4
BP	GO:0042308	negative regulation of protein import into nucleus	4/903	14/18800	0.003594583	0.011036373	0.00559649	7341/948/284/347	4
BP	GO:0043558	regulation of translational initiation in response to stress	4/903	14/18800	0.003594583	0.011036373	0.00559649	5610/23645/1965/9451	4
BP	GO:0043922	negative regulation by host of viral transcription	4/903	14/18800	0.003594583	0.011036373	0.00559649	5702/6352/6351/6348	4
BP	GO:0050966	detection of mechanical stimulus involved in sensory perception of pain	4/903	14/18800	0.003594583	0.011036373	0.00559649	2534/3673/23621/7124	4
BP	GO:0060347	heart trabecula formation	4/903	14/18800	0.003594583	0.011036373	0.00559649	2280/7010/5950/859	4
BP	GO:0070141	response to UV-A	4/903	14/18800	0.003594583	0.011036373	0.00559649	7076/1956/4311/4312	4
BP	GO:0071236	cellular response to antibiotic	4/903	14/18800	0.003594583	0.011036373	0.00559649	3309/6548/5321/7157	4
BP	GO:0071801	regulation of podosome assembly	4/903	14/18800	0.003594583	0.011036373	0.00559649	4478/2934/6714/7124	4
BP	GO:0072160	nephron tubule epithelial cell differentiation	4/903	14/18800	0.003594583	0.011036373	0.00559649	25937/6772/3976/10413	4
BP	GO:1901722	regulation of cell proliferation involved in kidney development	4/903	14/18800	0.003594583	0.011036373	0.00559649	8837/652/4609/7490	4
BP	GO:1903789	regulation of amino acid transmembrane transport	4/903	14/18800	0.003594583	0.011036373	0.00559649	477/5997/59272/7124	4
BP	GO:1903894	regulation of IRE1-mediated unfolded protein response	4/903	14/18800	0.003594583	0.011036373	0.00559649	578/3309/55161/5770	4
BP	GO:1904590	negative regulation of protein import	4/903	14/18800	0.003594583	0.011036373	0.00559649	7341/948/284/347	4
BP	GO:0090559	regulation of membrane permeability	10/903	77/18800	0.003685506	0.011309464	0.005734974	637/578/6548/27113/2931/84266/7157/255027/293/596	10
BP	GO:0014823	response to activity	9/903	65/18800	0.003728545	0.011408358	0.005785122	285/3091/5562/3569/6935/654/5563/3673/7124	9
BP	GO:0042093	T-helper cell differentiation	9/903	65/18800	0.003728545	0.011408358	0.005785122	8767/84695/8809/301/3569/80149/5734/3146/3123	9
BP	GO:0043954	cellular component maintenance	9/903	65/18800	0.003728545	0.011408358	0.005785122	2534/2017/7082/3480/2150/382/2149/1436/1639	9
BP	GO:0002063	chondrocyte development	6/903	32/18800	0.003743648	0.011408358	0.005785122	5744/860/6662/7048/9451/659	6
BP	GO:0003180	aortic valve morphogenesis	6/903	32/18800	0.003743648	0.011408358	0.005785122	2006/7075/6615/652/6662/4878	6
BP	GO:0010644	cell communication by electrical coupling	6/903	32/18800	0.003743648	0.011408358	0.005785122	477/478/857/845/2697/801	6
BP	GO:0044788	modulation by host of viral process	6/903	32/18800	0.003743648	0.011408358	0.005785122	2040/80149/5702/3429/5479/1436	6
BP	GO:0051085	chaperone cofactor-dependent protein refolding	6/903	32/18800	0.003743648	0.011408358	0.005785122	3309/3313/3306/3337/1861/51182	6
BP	GO:0051385	response to mineralocorticoid	6/903	32/18800	0.003743648	0.011408358	0.005785122	4129/490/6446/5901/3480/6714	6
BP	GO:0070570	regulation of neuron projection regeneration	6/903	32/18800	0.003743648	0.011408358	0.005785122	3082/8428/5764/6696/9314/3480	6
BP	GO:0090183	regulation of kidney development	6/903	32/18800	0.003743648	0.011408358	0.005785122	6772/652/6662/4609/2668/7490	6
BP	GO:1902624	positive regulation of neutrophil migration	6/903	32/18800	0.003743648	0.011408358	0.005785122	7060/3554/5880/5879/90550/719	6
BP	GO:1903955	positive regulation of protein targeting to mitochondrion	6/903	32/18800	0.003743648	0.011408358	0.005785122	10075/2931/7323/5880/5562/9776	6
BP	GO:0002286	T cell activation involved in immune response	13/903	116/18800	0.003778684	0.011502876	0.005833052	3683/3383/8767/84695/8809/301/3569/7157/80149/2150/5734/3146/3123	13
BP	GO:0044106	cellular amine metabolic process	13/903	116/18800	0.003778684	0.011502876	0.005833052	4129/6505/4953/2034/3620/2643/5409/3176/23657/3684/2903/4128/6817	13
BP	GO:0046031	ADP metabolic process	11/903	90/18800	0.003837593	0.011675993	0.005920839	3479/57103/3091/4967/2027/2597/5562/4609/351/11182/5563	11
BP	GO:0017015	regulation of transforming growth factor beta receptor signaling pathway	14/903	130/18800	0.003901579	0.011864367	0.006016363	3309/28996/2280/10273/857/4015/5468/7157/4089/1030/6935/5654/2200/859	14
BP	GO:0007292	female gamete generation	16/903	158/18800	0.003927853	0.011925255	0.006047238	3479/5743/5241/5327/5518/5764/5997/2185/8239/3021/56907/4609/3020/596/5139/6714	16
BP	GO:0016241	regulation of macroautophagy	16/903	158/18800	0.003927853	0.011925255	0.006047238	1634/57103/27131/3162/9517/3091/8767/2597/5768/83667/7157/26353/23367/5563/64127/2081	16
BP	GO:0046631	alpha-beta T cell activation	16/903	158/18800	0.003927853	0.011925255	0.006047238	5788/8767/84695/8809/29126/301/1514/3569/7048/80149/5734/596/3146/3123/1604/100	16
BP	GO:0051258	protein polymerization	24/903	277/18800	0.003931908	0.011931236	0.006050271	2288/2006/832/3320/2017/4233/5216/845/2185/4131/56907/5879/2934/5058/6188/9530/1859/382/2879/6356/1003/859/1639/7114	24
BP	GO:0030520	intracellular estrogen receptor signaling pathway	8/903	54/18800	0.004015511	0.012165573	0.006169102	672/8626/1655/10413/5058/367/6714/8031	8
BP	GO:0045661	regulation of myoblast differentiation	8/903	54/18800	0.004015511	0.012165573	0.006169102	652/6662/56262/4283/3486/26287/23236/7124	8
BP	GO:0071715	icosanoid transport	8/903	54/18800	0.004015511	0.012165573	0.006169102	4843/4363/5321/3553/301/9536/624/6578	8
BP	GO:0007492	endoderm development	10/903	78/18800	0.004050022	0.012263637	0.00621883	9555/3676/2335/652/1289/3685/4089/4323/3678/3281	10
BP	GO:0072522	purine-containing compound biosynthetic process	19/903	202/18800	0.004053634	0.012268084	0.006221085	4843/2182/6576/2181/5538/272/4609/25874/2987/84532/10632/521/4878/100/51703/7114/4830/9551/109703458	19
BP	GO:0006720	isoprenoid metabolic process	13/903	117/18800	0.004069259	0.012302361	0.006238467	56603/10170/231/8854/3158/1545/5950/285440/1798/1645/8644/125/128	13
BP	GO:0032411	positive regulation of transporter activity	13/903	117/18800	0.004069259	0.012302361	0.006238467	10062/6548/6347/7341/6446/3306/81/1520/4878/4697/801/7114/84334	13
BP	GO:0006284	base-excision repair	7/903	43/18800	0.004087398	0.012331142	0.006253062	10075/328/55247/23583/5111/5428/6188	7
BP	GO:0006775	fat-soluble vitamin metabolic process	7/903	43/18800	0.004087398	0.012331142	0.006253062	56603/5641/4790/6615/8854/873/7124	7
BP	GO:0035019	somatic stem cell population maintenance	7/903	43/18800	0.004087398	0.012331142	0.006253062	8626/6662/5894/4609/10413/7071/3815	7
BP	GO:0071604	transforming growth factor beta production	7/903	43/18800	0.004087398	0.012331142	0.006253062	5743/3091/2335/3685/5045/4089/947	7
BP	GO:0010469	regulation of signaling receptor activity	17/903	173/18800	0.004097711	0.012355743	0.006265537	8829/3091/6347/1839/54206/2185/5328/8202/59272/5468/351/1393/6464/5028/859/6714/7124	17
BP	GO:0002053	positive regulation of mesenchymal cell proliferation	5/903	23/18800	0.004127705	0.012374467	0.006275032	7474/6772/6662/4609/7048	5
BP	GO:0030728	ovulation	5/903	23/18800	0.004127705	0.012374467	0.006275032	5743/5241/5327/5997/4609	5
BP	GO:0034695	response to prostaglandin E	5/903	23/18800	0.004127705	0.012374467	0.006275032	2782/5562/5563/5734/2	5
BP	GO:0035988	chondrocyte proliferation	5/903	23/18800	0.004127705	0.012374467	0.006275032	6662/4323/6781/4921/659	5
BP	GO:0036303	lymph vessel morphogenesis	5/903	23/18800	0.004127705	0.012374467	0.006275032	2324/2296/7075/7424/659	5
BP	GO:0048169	regulation of long-term neuronal synaptic plasticity	5/903	23/18800	0.004127705	0.012374467	0.006275032	3845/351/5868/3815/3265	5
BP	GO:0060575	intestinal epithelial cell differentiation	5/903	23/18800	0.004127705	0.012374467	0.006275032	57103/3091/3572/10413/6714	5
BP	GO:0140632	inflammasome complex assembly	5/903	23/18800	0.004127705	0.012374467	0.006275032	5610/948/7099/4615/1654	5
BP	GO:1902254	negative regulation of intrinsic apoptotic signaling pathway by p53 class mediator	5/903	23/18800	0.004127705	0.012374467	0.006275032	23028/960/624/51499/596	5
BP	GO:1990840	response to lectin	5/903	23/18800	0.004127705	0.012374467	0.006275032	2534/4609/5058/5062/6714	5
BP	GO:1990858	cellular response to lectin	5/903	23/18800	0.004127705	0.012374467	0.006275032	2534/4609/5058/5062/6714	5
BP	GO:0015909	long-chain fatty acid transport	9/903	66/18800	0.0041376	0.012378194	0.006276921	5321/6513/2181/5468/301/948/1376/624/51703	9
BP	GO:0043489	RNA stabilization	9/903	66/18800	0.0041376	0.012378194	0.006276921	7812/4904/26986/3183/7186/3192/23367/2668/4615	9
BP	GO:1902373	negative regulation of mRNA catabolic process	9/903	66/18800	0.0041376	0.012378194	0.006276921	7812/4904/26986/3183/7186/3192/23367/2668/4615	9
BP	GO:2000514	regulation of CD4-positive	alpha-beta T cell activation	9/903	66/18800	0.0041376	0.012378194	0.006276921	8767/84695/29126/301/7048/80149/3146/3123/1604	9
BP	GO:0006606	protein import into nucleus	16/903	159/18800	0.004178392	0.012493698	0.006335493	5743/6789/4928/1871/7341/9972/652/5901/948/5371/7157/284/80149/3728/347/10628	16
BP	GO:0006022	aminoglycan metabolic process	14/903	131/18800	0.004180841	0.012494493	0.006335896	1634/960/2296/4790/7358/5159/3553/1116/1910/2247/1213/284/2990/3037	14
BP	GO:0006865	amino acid transport	15/903	145/18800	0.004211165	0.012578548	0.00637852	6542/477/6505/6506/5997/59272/7223/56262/4609/4915/23657/2697/2911/6529/7124	15
BP	GO:0017148	negative regulation of translation	22/903	248/18800	0.00425465	0.012701807	0.006441024	5976/7812/5610/4904/26986/1656/2597/4691/5997/83667/1965/4076/6188/1977/3192/4343/23367/80149/9451/253943/10399/1654	22
BP	GO:0042770	signal transduction in response to DNA damage	17/903	174/18800	0.004344367	0.012962886	0.006573416	23028/672/637/960/28996/5716/835/1655/6615/83667/9575/5371/7157/7508/1859/51499/3090	17
BP	GO:0008286	insulin receptor signaling pathway	13/903	118/18800	0.004377619	0.013055297	0.006620277	27131/23516/2931/3416/3553/5562/29988/3480/51094/6464/5770/6714/5167	13
BP	GO:0033687	osteoblast proliferation	6/903	33/18800	0.004392948	0.013066964	0.006626193	5610/4883/3685/3480/3491/596	6
BP	GO:0051930	regulation of sensory perception of pain	6/903	33/18800	0.004392948	0.013066964	0.006626193	55/6548/1910/2911/2149/6348	6
BP	GO:0051931	regulation of sensory perception	6/903	33/18800	0.004392948	0.013066964	0.006626193	55/6548/1910/2911/2149/6348	6
BP	GO:0060317	cardiac epithelial to mesenchymal transition	6/903	33/18800	0.004392948	0.013066964	0.006626193	57142/6615/4089/27250/7048/3037	6
BP	GO:1903715	regulation of aerobic respiration	6/903	33/18800	0.004392948	0.013066964	0.006626193	3091/3416/29103/4609/1346/7124	6
BP	GO:0044772	mitotic cell cycle phase transition	34/903	440/18800	0.004462901	0.013268147	0.006728212	672/637/328/1021/835/6347/1871/1981/3306/3741/10197/10763/301/91/9314/4609/5371/7157/351/1956/1030/1977/7508/2071/1642/51499/596/91607/55920/1104/23236/5087/801/1654	34
BP	GO:0006401	RNA catabolic process	24/903	280/18800	0.004499046	0.01336321	0.006776418	5976/7812/7133/4904/26986/54890/3183/4670/23405/328/1655/79072/7186/79899/6041/6741/3192/4343/23367/80149/2668/4615/2081/253943	24
BP	GO:0001706	endoderm formation	8/903	55/18800	0.004505617	0.01336321	0.006776418	9555/3676/2335/1289/3685/4323/3678/3281	8
BP	GO:0061098	positive regulation of protein tyrosine kinase activity	8/903	55/18800	0.004505617	0.01336321	0.006776418	50507/1839/3084/5062/1436/5770/6714/6352	8
BP	GO:1902991	regulation of amyloid precursor protein catabolic process	8/903	55/18800	0.004505617	0.01336321	0.006776418	3479/2280/2931/57142/4915/5970/6667/7124	8
BP	GO:0007411	axon guidance	21/903	234/18800	0.004509101	0.01336321	0.006776418	2534/4804/1808/8829/9252/7474/1889/9499/5880/23022/5879/4089/351/23114/2668/2596/682/627/1436/6900/659	21
BP	GO:0006576	cellular biogenic amine metabolic process	12/903	105/18800	0.004511222	0.01336321	0.006776418	4129/6505/4953/2034/3620/2643/5409/3176/3684/2903/4128/6817	12
BP	GO:0045833	negative regulation of lipid metabolic process	12/903	105/18800	0.004511222	0.01336321	0.006776418	672/4790/6615/6662/3553/5562/6647/5140/8877/347/8644/7124	12
BP	GO:0051651	maintenance of location in cell	20/903	219/18800	0.004527324	0.013403969	0.006797087	920/477/3309/5788/2280/857/64083/845/2185/7295/2247/4283/5371/2934/3192/213/2149/801/7114/6348	20
BP	GO:0002294	CD4-positive	alpha-beta T cell differentiation involved in immune response	9/903	67/18800	0.004580863	0.013534477	0.006863267	8767/84695/8809/301/3569/80149/5734/3146/3123	9
BP	GO:0032024	positive regulation of insulin secretion	9/903	67/18800	0.004580863	0.013534477	0.006863267	952/2182/3091/27230/56262/5950/25874/90550/3123	9
BP	GO:0051926	negative regulation of calcium ion transport	9/903	67/18800	0.004580863	0.013534477	0.006863267	477/5743/7531/845/7009/6781/596/859/801	9
BP	GO:1902475	L-alpha-amino acid transmembrane transport	9/903	67/18800	0.004580863	0.013534477	0.006863267	6542/477/6505/6506/5997/59272/23657/2911/7124	9
BP	GO:0002440	production of molecular mediator of immune response	26/903	312/18800	0.004633995	0.013684392	0.006939288	7133/10039/5788/7494/3162/958/7474/3554/8809/3553/7186/948/3569/7099/5950/7009/284/3815/2150/7098/9188/567/64127/3123/1604/7124	26
BP	GO:1903214	regulation of protein targeting to mitochondrion	7/903	44/18800	0.004663353	0.013763986	0.00697965	10075/2931/7323/5880/5562/9530/9776	7
BP	GO:0002070	epithelial cell maturation	4/903	15/18800	0.004717297	0.013851765	0.007024162	5241/231/3091/2697	4
BP	GO:0045346	regulation of MHC class II biosynthetic process	4/903	15/18800	0.004717297	0.013851765	0.007024162	7494/7099/5196/4261	4
BP	GO:0060572	morphogenesis of an epithelial bud	4/903	15/18800	0.004717297	0.013851765	0.007024162	8626/7474/652/367	4
BP	GO:0071380	cellular response to prostaglandin E stimulus	4/903	15/18800	0.004717297	0.013851765	0.007024162	2782/5562/5563/5734	4
BP	GO:0072283	metanephric renal vesicle morphogenesis	4/903	15/18800	0.004717297	0.013851765	0.007024162	6772/652/3976/2668	4
BP	GO:1902166	negative regulation of intrinsic apoptotic signaling pathway in response to DNA damage by p53 class mediator	4/903	15/18800	0.004717297	0.013851765	0.007024162	23028/960/51499/596	4
BP	GO:1905288	vascular associated smooth muscle cell apoptotic process	4/903	15/18800	0.004717297	0.013851765	0.007024162	3479/1871/5468/27250	4
BP	GO:1905459	regulation of vascular associated smooth muscle cell apoptotic process	4/903	15/18800	0.004717297	0.013851765	0.007024162	3479/1871/5468/27250	4
BP	GO:2000767	positive regulation of cytoplasmic translation	4/903	15/18800	0.004717297	0.013851765	0.007024162	7812/4904/26986/3192	4
BP	GO:2001028	positive regulation of endothelial cell chemotaxis	4/903	15/18800	0.004717297	0.013851765	0.007024162	5641/4233/2247/7114	4
BP	GO:0097485	neuron projection guidance	21/903	235/18800	0.004734748	0.013895879	0.007046532	2534/4804/1808/8829/9252/7474/1889/9499/5880/23022/5879/4089/351/23114/2668/2596/682/627/1436/6900/659	21
BP	GO:1902600	proton transmembrane transport	14/903	133/18800	0.004788029	0.014045049	0.007122176	477/6548/478/1340/81/6834/1346/7388/1351/29796/4697/7114/9551/84334	14
BP	GO:0045165	cell fate commitment	23/903	266/18800	0.004811929	0.014107924	0.007154059	56603/8829/7474/84695/2034/23314/860/652/6662/5468/1514/3569/9314/2247/5371/7157/4089/8324/3084/367/596/2596/7490	23
BP	GO:0045787	positive regulation of cell cycle	27/903	329/18800	0.004859636	0.014240501	0.007221288	3479/5641/328/5716/9555/5159/7474/1981/3553/3306/3741/6737/301/4609/3480/351/1956/1977/3192/8877/55920/23236/5087/1778/6714/1654/7124	27
BP	GO:1903707	negative regulation of hemopoiesis	12/903	106/18800	0.004870956	0.014266368	0.007234405	1021/3313/84695/652/301/7099/4609/80149/7098/2200/3146/6348	12
BP	GO:0046390	ribose phosphate biosynthetic process	18/903	191/18800	0.004967993	0.014543134	0.007374752	2182/6576/2181/5538/272/4609/25874/84532/2539/10632/521/4878/100/51703/7114/4830/9551/109703458	18
BP	GO:0002052	positive regulation of neuroblast proliferation	5/903	24/18800	0.005010935	0.014601619	0.007404409	23028/3091/7424/27185/1524	5
BP	GO:0002922	positive regulation of humoral immune response	5/903	24/18800	0.005010935	0.014601619	0.007404409	5788/3553/718/64127/7124	5
BP	GO:0003081	regulation of systemic arterial blood pressure by renin-angiotensin	5/903	24/18800	0.005010935	0.014601619	0.007404409	1522/59272/1910/2150/2149	5
BP	GO:0030539	male genitalia development	5/903	24/18800	0.005010935	0.014601619	0.007404409	1718/5156/654/367/7490	5
BP	GO:0040037	negative regulation of fibroblast growth factor receptor signaling pathway	5/903	24/18800	0.005010935	0.014601619	0.007404409	2817/4804/7474/2247/90993	5
BP	GO:0051156	glucose 6-phosphate metabolic process	5/903	24/18800	0.005010935	0.014601619	0.007404409	57103/7157/2539/6888/6120	5
BP	GO:0090023	positive regulation of neutrophil chemotaxis	5/903	24/18800	0.005010935	0.014601619	0.007404409	7060/5880/5879/90550/719	5
BP	GO:2000637	positive regulation of miRNA-mediated gene silencing	5/903	24/18800	0.005010935	0.014601619	0.007404409	1655/652/3569/7157/1956	5
BP	GO:2001026	regulation of endothelial cell chemotaxis	5/903	24/18800	0.005010935	0.014601619	0.007404409	5641/4233/2246/2247/7114	5
BP	GO:0030203	glycosaminoglycan metabolic process	13/903	120/18800	0.005050792	0.014702789	0.007455712	1634/960/2296/4790/7358/5159/3553/1910/2247/1213/284/2990/3037	13
BP	GO:0090100	positive regulation of transmembrane receptor protein serine/threonine kinase signaling pathway	13/903	120/18800	0.005050792	0.014702789	0.007455712	28996/652/9518/5468/91/4089/3491/1030/654/7048/1003/659/1460	13
BP	GO:0002287	alpha-beta T cell activation involved in immune response	9/903	68/18800	0.005060208	0.014715229	0.007462021	8767/84695/8809/301/3569/80149/5734/3146/3123	9
BP	GO:0002293	alpha-beta T cell differentiation involved in immune response	9/903	68/18800	0.005060208	0.014715229	0.007462021	8767/84695/8809/301/3569/80149/5734/3146/3123	9
BP	GO:0051053	negative regulation of DNA metabolic process	15/903	148/18800	0.005096369	0.014803544	0.007506805	10039/7520/3183/23560/10923/7014/3178/7157/7013/6188/3192/91607/2072/6714/659	15
BP	GO:1904064	positive regulation of cation transmembrane transport	15/903	148/18800	0.005096369	0.014803544	0.007506805	6548/6347/7341/3759/3306/59272/81/4283/2539/1520/4878/196527/2149/801/7114	15
BP	GO:0000423	mitophagy	6/903	34/18800	0.005121618	0.014803544	0.007506805	57103/10075/11140/81631/7157/9776	6
BP	GO:0002495	antigen processing and presentation of peptide antigen via MHC class II	6/903	34/18800	0.005121618	0.014803544	0.007506805	5641/1509/1514/1520/567/3123	6
BP	GO:0016486	peptide hormone processing	6/903	34/18800	0.005121618	0.014803544	0.007506805	1522/1889/59272/1514/5045/1803	6
BP	GO:0035308	negative regulation of protein dephosphorylation	6/903	34/18800	0.005121618	0.014803544	0.007506805	23645/2280/7531/5524/7529/7124	6
BP	GO:0043276	anoikis	6/903	34/18800	0.005121618	0.014803544	0.007506805	857/51651/4915/3678/596/6714	6
BP	GO:0046475	glycerophospholipid catabolic process	6/903	34/18800	0.005121618	0.014803544	0.007506805	26090/23659/8605/5321/3949/23236	6
BP	GO:0048730	epidermis morphogenesis	6/903	34/18800	0.005121618	0.014803544	0.007506805	4804/8626/6615/10468/9314/596	6
BP	GO:0090322	regulation of superoxide metabolic process	6/903	34/18800	0.005121618	0.014803544	0.007506805	4780/2643/948/6647/2150/3684	6
BP	GO:1901532	regulation of hematopoietic progenitor cell differentiation	6/903	34/18800	0.005121618	0.014803544	0.007506805	4254/2296/5610/1021/3313/4780	6
BP	GO:2000352	negative regulation of endothelial cell apoptotic process	6/903	34/18800	0.005121618	0.014803544	0.007506805	3383/4780/7128/7010/284/1003	6
BP	GO:0045444	fat cell differentiation	21/903	237/18800	0.005214145	0.015063379	0.007638566	25937/5743/7494/6789/7474/5997/9572/5468/406/5156/6041/3569/9314/10413/3192/80149/4023/23236/6900/5167/7124	21
BP	GO:0002861	regulation of inflammatory response to antigenic stimulus	7/903	45/18800	0.00529839	0.015299033	0.007758065	2534/718/5045/64127/3123/6714/7124	7
BP	GO:0001657	ureteric bud development	11/903	94/18800	0.005358644	0.015449631	0.007834432	2296/2246/652/6662/4609/2247/4089/2668/596/7490/5087	11
BP	GO:0015918	sterol transport	11/903	94/18800	0.005358644	0.015449631	0.007834432	10062/51474/338/857/4790/3949/948/5045/19/1645/1066	11
BP	GO:1903312	negative regulation of mRNA metabolic process	11/903	94/18800	0.005358644	0.015449631	0.007834432	7812/4904/26986/3183/3181/7186/3192/23367/1859/2668/4615	11
BP	GO:1903008	organelle disassembly	13/903	121/18800	0.005417192	0.01561057	0.007916044	57103/2017/10075/3091/11140/2931/23710/81631/7157/1513/9776/10533/51024	13
BP	GO:0016525	negative regulation of angiogenesis	15/903	149/18800	0.005422878	0.015619089	0.007920364	1634/2296/7075/285/7060/6772/7010/5468/5176/9314/5371/5140/90993/5196/7124	15
BP	GO:0032370	positive regulation of lipid transport	9/903	69/18800	0.005577538	0.016040327	0.008133971	10062/5321/6696/3553/9536/654/1622/51499/51703	9
BP	GO:0043550	regulation of lipid kinase activity	9/903	69/18800	0.005577538	0.016040327	0.008133971	2321/5159/7010/2185/5156/2247/3815/64127/6714	9
BP	GO:0070527	platelet aggregation	9/903	69/18800	0.005577538	0.016040327	0.008133971	2778/2335/3572/5156/3569/23657/5592/5478/3043	9
BP	GO:0010803	regulation of tumor necrosis factor-mediated signaling pathway	8/903	57/18800	0.005622365	0.01615301	0.008191112	841/7132/7128/7186/834/2150/8877/837	8
BP	GO:0070228	regulation of lymphocyte apoptotic process	8/903	57/18800	0.005622365	0.01615301	0.008191112	3091/7474/29126/652/3620/7157/100/6352	8
BP	GO:0007173	epidermal growth factor receptor signaling pathway	12/903	108/18800	0.005658963	0.016249998	0.008240294	5329/27131/9252/1839/54206/2185/6662/5782/1012/1956/6464/6714	12
BP	GO:0043161	proteasome-mediated ubiquitin-dependent protein catabolic process	32/903	414/18800	0.005668575	0.016269436	0.008250151	25937/3309/6400/23291/9817/10075/5714/5716/10273/6923/2931/857/7323/26235/10213/7341/4780/5887/7706/821/406/9575/408/5371/6135/5710/5702/3429/1642/10134/5094/10399	32
BP	GO:0019319	hexose biosynthetic process	10/903	82/18800	0.005801495	0.016601811	0.008418697	231/6576/23516/3953/57486/83667/5950/1609/1642/57001	10
BP	GO:0043367	CD4-positive	alpha-beta T cell differentiation	10/903	82/18800	0.005801495	0.016601811	0.008418697	8767/84695/8809/301/1514/3569/80149/5734/3146/3123	10
BP	GO:0014902	myotube differentiation	13/903	122/18800	0.00580455	0.016601811	0.008418697	56603/8837/3479/7494/57486/9518/4283/58/4323/824/596/627/859	13
BP	GO:0071901	negative regulation of protein serine/threonine kinase activity	13/903	122/18800	0.00580455	0.016601811	0.008418697	857/9555/5997/7128/652/3553/5468/1030/27250/152559/4878/859/5770	13
[truncated: 1,015 more rows]
[truncated: 1 more columns]
