# Supplementary material for: A longitudinal evaluation of oxidative stress - mitochondrial dysfunction - ferroptosis genes in anthracycline-induced cardiotoxicity
Source: BMC Cardiovasc Disord. 2024 Jul 10;24:350. doi: 10.1186/s12872-024-03967-z (PMC11234563; doi:10.1186/s12872-024-03967-z)
Supplement: Supplementary file 3 — Supplementary Material 3 [file 12872_2024_3967_MOESM3_ESM.xlsx]

## Sheet: Sheet2
Table S2. Key Gene names, protein database IDs and binding affinities.
Gene	Genename	Uniport	Protein Data Bank	Method	Resolution	Dox binding affinity	Epi binding affinity	Ida binding affinity
CHI3L1	Chitinase 3 Like 1	P36222	8R4X	X-RAY DIFFRACTION	1.54 Å	-9.3	-9.3	-9.3
RPL8	Ribosomal Protein L8	P62917	4Y3O	X-RAY DIFFRACTION	2.20 Å	-4.8	-5.3	-7.2
